# Supplementary material for: 5-methoxytryptophan ameliorates renal ischemia/reperfusion injury by alleviating endoplasmic reticulum stress-mediated apoptosis through the Nrf2/HO-1 pathway
Source: Front Pharmacol. 2025 Apr 14;16:1506482. doi: 10.3389/fphar.2025.1506482 (PMC12034636; doi:10.3389/fphar.2025.1506482)
Supplement: Supplementary file 1 [file DataSheet1.zip]

Archive with 3 entries (2 files):
- Table/
- Table/Table S1.docx
- Table/Table S2.csv
