# Supplementary material for: 5-methoxytryptophan ameliorates renal ischemia/reperfusion injury by alleviating endoplasmic reticulum stress-mediated apoptosis through the Nrf2/HO-1 pathway
Source: Front Pharmacol. 2025 Apr 14;16:1506482. doi: 10.3389/fphar.2025.1506482 (PMC12034636; doi:10.3389/fphar.2025.1506482)
Supplement: Supplementary file 1 [file DataSheet1.zip › Table/Table S2.csv]

id	logFC	pvalue	sign
Gnai3	0.278053471671658	0.107063223435494	Not sig
Cdc45	1.78520485010556	1.11983294139294e-05	Up
Scml2	-0.578956730673716	0.556657921191377	Not sig
Apoh	1.55360982560245	0.551796901624342	Not sig
Narf	-0.616635044507405	0.0699684388539645	Not sig
Cav2	0.106391785377095	0.663500355325363	Not sig
Klf6	2.07591141793677	4.17323150196049e-06	Up
Scmh1	0.130994213698363	0.620823323213033	Not sig
Cox5a	-0.363400599750254	0.046108264820993	Not sig
Tbx2	-0.383108248800748	0.0663817114462864	Not sig
Ngfr	-0.19216853662681	0.864836722245877	Not sig
Wnt9a	0.655513925549311	0.359965321415759	Not sig
Fer	0.319154033479295	0.181805134075827	Not sig
Xpo6	0.106854600712855	0.697825817099435	Not sig
Tfe3	0.300496752531889	0.31694980694121	Not sig
Axin2	0.279417887417749	0.74834190605448	Not sig
Brat1	-0.0622331597304326	0.872163664609928	Not sig
Gna12	0.018752259479888	0.95727525607982	Not sig
Slc22a18	-0.96746242783149	0.00120781124876524	Down
Igsf5	0.639942133139946	0.0418958941774822	Up
Pih1d2	0.553542244725237	0.186347308620906	Not sig
Dlat	-0.304696384504684	0.190961542479905	Not sig
Sdhd	-0.388043309245791	0.133132029992616	Not sig
Ccnd2	0.148974749158356	0.7069576712528	Not sig
Gpr107	0.0598995882338055	0.792387687417007	Not sig
Nalcn	-2.66295732738639	0.060478870936982	Not sig
Slfn4	1.54652291675098	0.159339911941366	Not sig
Scnn1g	-0.168482875155687	0.67288862421292	Not sig
Tspan32	0.144236295269979	0.923251385019774	Not sig
Gmpr	1.25782984147317	2.48260280781626e-06	Up
Mid2	-0.174152069158852	0.422725369357416	Not sig
Trim25	-0.221461592687695	0.402461357336616	Not sig
Dgke	0.277026585595555	0.313436605713003	Not sig
Scpep1	-0.39234948312917	0.10439238426034	Not sig
Mnt	0.445541930006038	0.172466104213076	Not sig
Itgb2	1.91522784005398	1.2099657894219e-06	Up
Hddc2	0.448601469619697	0.160198977291276	Not sig
Tpd52l1	-0.319280934218893	0.297794163562932	Not sig
Pemt	0.441086672690927	0.528413316368523	Not sig
Cdh1	-0.047199663161091	0.85608167999495	Not sig
Cdh4	-0.916250549990509	0.0704899025510326	Not sig
Ckmt1	-0.752406262948127	0.015820933721594	Down
Bcl6b	0.0565094524599485	0.912012113012569	Not sig
Clec10a	1.88578945246298	0.183261530105242	Not sig
Alox12	-0.673944169396481	0.229020497678046	Not sig
ENSMUSG00000000325	-1.07983988440229	0.00270353033809141	Down
Comt	1.03343900456921	0.00010069782256792	Up
Rtca	0.0956643471065262	0.71592756123618	Not sig
Dbt	-0.621284425249293	0.0131689768775499	Down
Dazap2	-0.0274390540964476	0.908345402526106	Not sig
Mcts1	0.0587012026314557	0.851933140698818	Not sig
Rem1	-0.0577738561119985	0.916452005169162	Not sig
Trappc10	-0.0666487727046504	0.79443463565931	Not sig
Ccm2	0.623848491427331	0.0208133364166974	Up
Tbrg4	0.116403529764617	0.729854879922818	Not sig
Tmprss2	-0.266814866976075	0.18133834093894	Not sig
Mx1	-0.642440556685477	0.521482740471126	Not sig
Fap	-0.585483962877802	0.622465434135109	Not sig
Ndufa9	-0.549918431461522	0.0107681053323311	Not sig
Egfl6	-1.61340783202036	0.00844727336568366	Down
Lck	1.58256957864735	0.025895864268675	Up
Cttnbp2	-0.222929013593718	0.516070905213447	Not sig
Galnt1	0.0345622203681118	0.946530031623135	Not sig
Mkrn2	-0.0586321153867163	0.848860166892221	Not sig
Pparg	0.00513615432303139	0.995075049970515	Not sig
Raf1	0.0427159215695213	0.852111939085164	Not sig
Septin1	0.156000739796668	0.798225113003717	Not sig
Pdgfb	0.859051575135159	0.0115753831458329	Up
Acvrl1	0.102566531221909	0.772715794797914	Not sig
Tamalin	-0.182336080421449	0.743103953970093	Not sig
Acvr1b	-0.285637823221868	0.139100363930401	Not sig
Tom1l2	-0.668511537591803	0.000959982346071356	Down
Zfp385a	0.587507660605745	0.127939650907139	Not sig
Itga5	1.57017190142469	4.64167286678985e-07	Up
Wdr77	0.406909996399613	0.0786046228454052	Not sig
Atp5pb	-0.485628038546956	0.0481103400954231	Not sig
Sox9	4.28683394516285	1.54656604193383e-10	Up
Hnrnpd	0.293132708348964	0.140020960814944	Not sig
Dynlt1c	-0.17888530903228	0.804920858378124	Not sig
C1d	-0.0932298376073618	0.792880474969893	Not sig
Gm2a	-0.488555601338159	0.093072955576834	Not sig
Krit1	-0.0217896170018342	0.941861166660705	Not sig
Clcn4	-0.340923507683689	0.0197232552052051	Not sig
Sema4f	3.89630766062204	0.0738846776186169	Not sig
Hk2	3.17543830718084	1.22721797284095e-06	Up
Myo18a	0.222440675838285	0.23277232724429	Not sig
Haao	-0.875979965718605	0.025377509594133	Down
Cd52	1.67646354216282	0.000305036946594057	Up
Abhd15	0.0752502121167096	0.934620216463508	Not sig
Hoxb6	-0.0997945451566196	0.792387687417007	Not sig
Loxl3	0.587491340581349	0.20227046056003	Not sig
Kat2b	-0.172876262722933	0.484030629085456	Not sig
Rab5b	-0.268735189621701	0.0756839406623133	Not sig
Dnmt3l	2.76293576483386	0.209890030301336	Not sig
Icosl	0.0764445981754555	0.864753978405755	Not sig
Spg7	-0.118501796297038	0.539397692418734	Not sig
Sult5a1	-0.657512864692122	0.465378627566313	Not sig
Rpl13	1.05841278361407	0.000370322950037837	Up
Chmp1a	0.189645576838856	0.380327018158259	Not sig
Rpa1	0.625740607689073	0.00151100518656845	Up
Serpinf1	-0.593576137795477	0.425994288550355	Not sig
Tubgcp3	0.214486703231591	0.293222664146826	Not sig
Polr3d	0.214637428861432	0.495517701962408	Not sig
Tcf7	1.29239298403265	0.0694991940552056	Not sig
Ddx3x	-0.144612508284598	0.390980974769872	Not sig
Il12rb1	0.334231623254108	0.878828577446363	Not sig
Kcnn3	-1.96254486375994	0.00606483311966325	Down
Usp32	-0.065851755848741	0.767254059020968	Not sig
Car4	-0.685068850285405	0.113879342776115	Not sig
Txnrd3	0.0875140646921898	0.858564222773476	Not sig
Fasl	0.674083590653756	0.71827214268227	Not sig
Zfp512b	0.0575288224705141	0.848860166892221	Not sig
Dnajc5	0.512362312150094	0.00608593994580893	Not sig
Tpd52l2	0.256138119009653	0.173991459640174	Not sig
Fmr1	0.00766599029292752	0.975636833915177	Not sig
Bcl11a	-0.58775609310311	0.791731237152109	Not sig
Pxmp4	0.104168873138353	0.764888982626703	Not sig
Dlg3	-0.483312291039525	0.0518970077698469	Not sig
Gnb1l	0.113590247697543	0.863695317591962	Not sig
Mmp11	-0.470101496611682	0.235298290168527	Not sig
Smarcb1	0.316881380434815	0.146368438404672	Not sig
Hip1r	0.438075809548389	0.0843365103433495	Not sig
Nsun5	0.225507580435835	0.472017279225708	Not sig
Top1mt	0.0490936442572146	0.889281666648601	Not sig
Hoxa10	-0.167994877463473	0.376924942205542	Not sig
Hoxa4	0.254702002185923	0.750105289297068	Not sig
Gm38393	0.0464354931440421	0.935399059279084	Not sig
Mmp14	0.959048435070949	0.001484642821293	Up
Slc7a7	-0.520773491681717	0.0196772366010869	Not sig
Oxa1l	-0.123661394476495	0.60555869301727	Not sig
Heatr6	-0.0693441888141514	0.827846314601019	Not sig
Ccl3	2.17286023539665	0.0804981177306181	Not sig
Ilf2	0.134839126189314	0.506278014051612	Not sig
Chtop	0.0316504665985744	0.883095221403893	Not sig
Snapin	-0.0594593857660808	0.846393061524157	Not sig
S100a6	3.17044059396799	8.42155852704408e-24	Up
Scn4a	-1.74121187006099	0.279317289428676	Not sig
Icam2	-0.272395130008713	0.497165634412053	Not sig
Mapk7	0.519677938312509	0.0804487441813086	Not sig
Epn2	-0.0666996154262702	0.855416951202656	Not sig
B9d1	0.206379508074261	0.56724673731654	Not sig
Sec24b	0.150421684963373	0.562973175295768	Not sig
N4bp3	0.27706874057013	0.279917092653058	Not sig
Rmnd5b	0.400382293471653	0.241239031736602	Not sig
Nhp2	0.770483694401128	0.0452698027979084	Up
Vps9d1	-0.191271354585181	0.403487524261801	Not sig
Zfp276	-0.0217071393204759	0.955106196511198	Not sig
C1ql4	0.819712674241176	0.508500170332314	Not sig
Mfsd10	0.946327313290151	8.83889148801054e-05	Up
Luzp1	0.0782253039129695	0.819974346158706	Not sig
Slc13a2	-1.05996260769388	0.00117288520571291	Down
Kctd10	0.357904791858809	0.153956507032645	Not sig
Poldip2	-0.383626023649735	0.0285429029890301	Not sig
Ift20	-0.0858242898575632	0.75288242383103	Not sig
Col6a1	0.267615385049029	0.400255176886468	Not sig
Pcbp3	0.492251548528403	0.127140844189314	Not sig
Lgals9	-0.311201810180576	0.557409634571547	Not sig
Araf	-0.139926167221773	0.460215286260086	Not sig
Cfp	0.803690997226131	0.192944470938625	Not sig
Timp1	7.94239802366018	2.72218597606973e-14	Up
Uxt	-0.00718088056165558	0.985291341544226	Not sig
Cnnm3	-0.269246604146437	0.292739620670878	Not sig
Lman2l	-0.718080371188732	0.000166731496857465	Down
Mcm3ap	-0.105180019407755	0.669804030556408	Not sig
Pcnt	-0.0583731098723814	0.839503131087241	Not sig
Ftcd	0.341688585394527	0.708658489606726	Not sig
Mxd1	-0.592173599325189	0.00178237873983595	Down
Gmcl1	-0.218551268417158	0.291017839381439	Not sig
Snrnp27	-0.039617817432002	0.922427822352758	Not sig
Oas1c	0.0234077078420069	0.968523699637353	Not sig
Ocrl	-0.0961517046929852	0.671341767517356	Not sig
Calm1	0.715821736281612	0.000258726422294422	Up
Agpat3	-0.505252377325365	0.00622265863185069	Not sig
Sema6b	0.867611372983427	0.0338127832005985	Up
Uhrf1	3.70760726168185	3.0130280782344e-05	Up
Dpp9	0.354572833778447	0.117310202059261	Not sig
Ramp2	0.146914621613767	0.682571516669151	Not sig
Lsr	1.00664768040698	5.92733008913878e-05	Up
Gramd1a	0.240839902039957	0.310000621918846	Not sig
Hpn	-0.450155730514084	0.0497756219044245	Not sig
Gabrg1	0.66113134717654	0.459868124659879	Not sig
Ckb	-0.677746884053347	0.0579449412268833	Not sig
Sp1	-0.105141123351681	0.643641990006566	Not sig
Itgb7	0.837040963094961	0.234505554753591	Not sig
Myg1	0.128455636464281	0.60403648121269	Not sig
Rarg	-0.54789414698672	0.0543260184194027	Not sig
Pfdn5	-0.181149358343989	0.402507527392986	Not sig
Efnb2	-0.357757474468677	0.193655407258384	Not sig
Rrp15	0.451062738204171	0.211731227646199	Not sig
Rnd2	0.455158348084132	0.149217444081841	Not sig
Srr	-0.502842177125558	0.0663817114462864	Not sig
Sync	0.619106223582982	0.533330385090925	Not sig
Fndc5	-1.18579832532585	0.0858873304690125	Not sig
Acp5	0.105161730269344	0.681488633205042	Not sig
Cnn1	-0.400803382240793	0.629496233751091	Not sig
Fbxo9	-0.507006573811965	0.00311363084044264	Not sig
Vps50	0.253348115642359	0.291139077588775	Not sig
Hars1	0.369278309702931	0.0607628492993601	Not sig
Zmat2	0.202892067651046	0.35269640723648	Not sig
Ube2c	0.268639944999635	0.662957831474715	Not sig
Smg5	0.115194125089608	0.636372714647898	Not sig
Cct3	0.604667891646605	0.00307207748242095	Up
Glmp	-0.016393285591786	0.956162006920778	Not sig
Mef2d	0.211667750144285	0.418792125987096	Not sig
Tmem79	0.113260853115483	0.824095163547142	Not sig
Snd1	0.328175004043814	0.0424873079701231	Not sig
Col18a1	0.879433125275138	0.00122389217448744	Up
Slc19a1	-0.186702268724396	0.451514780825562	Not sig
Kpnb1	0.735217621517012	1.55992582527374e-05	Up
Npepps	0.204421120109841	0.351855503425985	Not sig
Tbx21	1.75709066608215	0.325986277877183	Not sig
Mrpl10	-0.0199268800167217	0.944460578366906	Not sig
Cyp51	-1.47680342425151	2.19742657596029e-06	Down
Tcf25	0.0296847883909341	0.893046821098674	Not sig
Tubb6	2.46520685873883	2.2693468216061e-13	Up
Def8	0.104646980946693	0.789360357991893	Not sig
Meox1	-0.103997212374821	0.838714895426407	Not sig
Sost	-5.34286014592787	0.00882139214541726	Down
Irx2	-0.54493050344666	0.0438310688787424	Not sig
Col1a1	2.48833312920711	1.450139940191e-29	Up
Itga3	0.510111753710704	0.150051938930451	Not sig
Sgca	-1.35168750984799	0.544008777615425	Not sig
Foxm1	1.79429827921449	2.67400475391499e-07	Up
Itfg2	0.0666507489746019	0.82312280318921	Not sig
Nrip2	-0.594821154066389	0.224264650661465	Not sig
Tulp3	-0.133113045336824	0.682495120471473	Not sig
Gtf2h4	0.11394534945788	0.761611740714893	Not sig
Tubb5	2.10227151543218	6.03376063152113e-20	Up
Ell2	0.111174396748247	0.692553061996862	Not sig
Jup	0.337616062876399	0.053505528634358	Not sig
Fkbp10	1.54818874104136	6.41909251215542e-09	Up
Nom1	0.169405187057759	0.487114715254325	Not sig
Ergic1	0.113156662418557	0.71741423125231	Not sig
Tnk1	0.0671178320191294	0.902122313349088	Not sig
Acap1	0.245598599426995	0.781112023468795	Not sig
Tcea3	-0.538427101013806	0.0858873304690125	Not sig
Ifrd1	1.36189191534988	5.61965645873301e-07	Up
Stk38l	0.398398835881536	0.0189138317704845	Not sig
Brpf1	0.26820495772651	0.282232259888154	Not sig
Akr1b1	0.433899721385051	0.289142021879766	Not sig
Hoxc11	0.746253098218978	0.504578150707742	Not sig
Hoxc8	0.195984375211015	0.755581944262277	Not sig
Hoxc6	-0.928378518681892	0.00620131863870946	Down
Gstt1	-0.503744169404036	0.125706773587344	Not sig
Gstt3	-0.538374095406479	0.112586601123449	Not sig
Ddt	-0.286129150236098	0.647488052005655	Not sig
Marveld3	0.11408138908887	0.750056224344612	Not sig
Ddx18	0.288792295856958	0.151160489413027	Not sig
Ubl3	-0.0510270869606421	0.842747825074228	Not sig
Gramd2b	-0.0299872245351679	0.912135769206863	Not sig
Eef1e1	0.412010004152397	0.118579444894311	Not sig
Akt1	0.564193528748326	0.00323481571386176	Not sig
Cldn15	0.0703412248957447	0.833164186473777	Not sig
Il16	0.33793208551739	0.5378286820395	Not sig
Tcirg1	0.0447394860721276	0.895980375347055	Not sig
Naglu	-0.155630454683213	0.54386020777355	Not sig
Coasy	-0.155906011120559	0.685658870315614	Not sig
Smo	0.0250450945642853	0.935989892682165	Not sig
Tspan33	-0.00918007022943142	0.97789770443013	Not sig
Crnkl1	0.162141400001391	0.539379420430051	Not sig
Rin2	-0.331815352941834	0.0438816306264977	Not sig
Folh1	-0.0445510633077616	0.903244116322676	Not sig
Chordc1	0.0812107448816651	0.783600336077873	Not sig
Rtcb	0.179164307301514	0.365474479444414	Not sig
Pwp1	0.528006007870686	0.0130368012472693	Not sig
Fbxo7	-0.306673432437047	0.389220375259539	Not sig
Capns1	0.72434020800686	0.000449242689129178	Up
Lrp3	-0.441941789254729	0.0586601111839961	Not sig
Folr1	-0.801833276696023	0.000279333826359252	Down
Clpb	-0.190369705825409	0.401409896965515	Not sig
Septin7	0.455250813753785	0.0170119585057219	Not sig
Zdhhc4	-0.0407967842959621	0.895796618546533	Not sig
Rac1	0.187045930162651	0.368895490067826	Not sig
Nup214	0.00870574325557131	0.979806688064257	Not sig
Aif1l	0.205982028769821	0.440878346423062	Not sig
Ltbp1	-0.348501558347436	0.248465269949891	Not sig
Ugp2	0.0162924657023478	0.959139356414992	Not sig
Trmt1	0.116346939329835	0.662957831474715	Not sig
Nacc1	0.42483078289426	0.0475532241196634	Not sig
Nfix	-0.235036969430296	0.371726664969786	Not sig
Slc1a5	-0.140775322311049	0.689717432051896	Not sig
Uba1	0.14455719438293	0.361155503181872	Not sig
Vwf	-0.0394722410858848	0.951930437843386	Not sig
Siae	-0.638727660329269	0.0048155596774139	Down
Vsig2	-0.528568229407359	0.463510038955409	Not sig
Esam	-0.0942654654765451	0.785088393638636	Not sig
Spa17	-0.534773980987773	0.103238364211839	Not sig
Fam50a	0.221040264488973	0.41412097928246	Not sig
Emd	0.61955574247919	0.00146483264424182	Up
Taco1	-0.247499461235478	0.493997407966885	Not sig
Gria3	0.0161584194219923	0.972235475041577	Not sig
Sipa1l2	0.0291068670865492	0.938928694730005	Not sig
Ap4e1	0.0461978356732445	0.872927072597897	Not sig
Blvra	0.344359226947719	0.0889906806854746	Not sig
Pdzd4	1.77530622427105	0.00803292723987672	Up
Srpk3	0.854791848368532	0.559424308709283	Not sig
Idh3g	-0.511391987805574	0.0223567018630263	Not sig
Pnck	0.383161228007349	0.768841528531873	Not sig
Ssr4	0.234131021644561	0.260826982980551	Not sig
Bcap31	0.0294778475423233	0.912135769206863	Not sig
Fam98a	0.404920056160431	0.0842711366083775	Not sig
Ltbp2	1.84272921081628	0.0187255266526432	Up
Kmt2a	-0.140485764308136	0.607299891619981	Not sig
Ift46	-0.121691002797658	0.570679317505499	Not sig
Tmem25	-1.13852211512266	0.00164551852590854	Down
Cd3g	1.75377967567828	0.248055372370571	Not sig
Trappc6a	-0.0730480275939787	0.838714895426407	Not sig
Supt6	-0.0315638778071609	0.909931914675392	Not sig
Spag5	-0.107482681055704	0.812087092897166	Not sig
Unc119	0.107297996780013	0.859271291207882	Not sig
Rab34	0.0425824878637458	0.889393831659001	Not sig
Sdf2	-0.0901947295510309	0.657658011065229	Not sig
Ccne1	2.82058317906378	1.03413459359327e-08	Up
Hsf2bp	-0.590238781107594	0.144131548135943	Not sig
Bbc3	0.891478498416349	0.2119447707284	Not sig
Mybpc3	-3.59451148367655	0.035116738277832	Down
Psmc3	0.187857797904984	0.275294506413092	Not sig
Acp2	-0.0848022634565485	0.70717631514966	Not sig
Rapsn	-0.890324239415028	0.189003728327467	Not sig
Slc39a13	-0.0646316558684875	0.82996453277051	Not sig
Celf2	0.631971932287942	0.0536733891996106	Not sig
Nr1h3	-0.0841537022270856	0.733962723398914	Not sig
Ddb2	-0.000977054414664748	0.99762234483528	Not sig
Spi1	1.34217668570941	0.00284960471360537	Up
Sf3a1	0.221653086449533	0.36119019481873	Not sig
Stat6	0.196982489905094	0.320837292763057	Not sig
Napsa	-1.37864660526767	6.15797542006325e-05	Down
Vrk3	0.0937595341582588	0.677847249527115	Not sig
Smg9	0.234179313673591	0.368691372177637	Not sig
Paxip1	0.147475043578117	0.6021779971855	Not sig
Rmnd5a	-0.704901943040883	0.000307666213911222	Down
Mov10	0.131667285080145	0.701105621258043	Not sig
Ppm1j	3.32440893789444	1.27083570565902e-06	Up
Rhoc	1.60201859712427	2.92492150720781e-07	Up
Tead3	0.133119892341509	0.68850280156108	Not sig
Ppard	-0.378547308165081	0.244279105296744	Not sig
Def6	0.080189975031401	0.89968206632606	Not sig
Peg3	-0.339834677547211	0.182772147976653	Not sig
Zim1	-1.54234226274973	0.00605325334052961	Down
Metrn	-0.596104466557842	0.170325058511294	Not sig
Lmf1	-0.203624340718372	0.495120690003329	Not sig
Ciao3	-0.372274251379903	0.0217776696541175	Not sig
Angptl4	-0.0377966376503745	0.958092404311389	Not sig
Dbf4	1.11159157221938	0.000286352749721411	Up
Daxx	0.148061798934139	0.64565207777733	Not sig
Cd320	-0.238269579892849	0.467107867488766	Not sig
Ipo4	0.790548934982834	0.00449105036035568	Up
Tm9sf1	-0.181928617189484	0.425160935942505	Not sig
Rec8	-0.923133373034048	0.158200186501108	Not sig
Irf9	-0.387856379651293	0.404426420009455	Not sig
Gmpr2	0.122349946084586	0.65848982293192	Not sig
Mdp1	0.0990231542250964	0.745131604521044	Not sig
Dhrs1	0.0332105912558097	0.914828897736172	Not sig
Tmem161a	-0.143689298677599	0.560613629684536	Not sig
Armc6	-0.0585680090658577	0.886432571605677	Not sig
Borcs8	-0.207035271699777	0.468546643105578	Not sig
Slc25a42	-0.856039219389579	0.0088609211747556	Down
Snx9	-0.107752824214039	0.551170600674664	Not sig
Ranbp3	0.233282579755494	0.240515091137495	Not sig
Ndufa11	-0.360353163157758	0.0967047083137599	Not sig
Nr2f6	-0.0249607032848876	0.925168436258548	Not sig
Use1	0.0980979734912929	0.673520961548784	Not sig
Ocel1	-0.330662948044045	0.374632636992823	Not sig
Dyrk1b	-0.54362484902	0.033045705055788	Not sig
Braf	-0.079155047127872	0.807505469966877	Not sig
Ndufb2	-0.897772251950213	0.00121377843221814	Down
Hltf	-0.0196312970114243	0.951395847436251	Not sig
Prpf6	-0.0481004678123113	0.834321727689909	Not sig
Rgs19	1.50157634672514	0.00378370418545883	Up
Abhd3	-0.776965674983735	0.00940020620179328	Down
Snrpd1	0.868905639552039	0.000370600812004794	Up
Tchp	-0.023648842486128	0.957943481780738	Not sig
Tiam1	0.128451660326673	0.743897071573745	Not sig
Tsc2	-0.190892259897011	0.347351647583629	Not sig
Rpl3l	0.573503364092757	0.698793086075402	Not sig
Nherf2	-0.477689126432621	0.0263983883914915	Not sig
Puf60	0.19167560516778	0.298469898122972	Not sig
Golga2	-0.192708499614548	0.346557142758961	Not sig
Uck1	-0.590421329432008	0.00924817212053891	Down
Scin	0.861846909027052	0.00671108385908984	Up
Ikzf4	0.393227541421577	0.344732010687073	Not sig
Mien1	0.0260151586621528	0.946326061996399	Not sig
Axl	0.843240494461523	0.00078778814981873	Up
Tgfb1	1.09821938098775	0.00182053550803965	Up
Ccdc97	0.0746328506224649	0.82996453277051	Not sig
Zfp40	0.00604345457889817	0.988017103183683	Not sig
Akap8l	-0.594091370783965	0.00243153678240151	Down
Shh	-2.06637139360753	0.013849508382438	Down
Pdcd2l	0.15134710922716	0.565699457736335	Not sig
Gtf2f1	0.597816276022928	0.000708560695323927	Up
Clpp	-0.0057281445330804	0.987500836620941	Not sig
Alkbh7	-0.264046547217425	0.369870619444314	Not sig
Dennd1c	1.37925504420346	0.00513761840804095	Up
Med6	0.128414058368272	0.728933262251494	Not sig
Prkd1	-0.743501358732987	0.0973812293802657	Not sig
Lcp2	2.52837674859312	7.61229561449383e-06	Up
Cse1l	0.232555203891591	0.203771330696475	Not sig
Naa20	0.0606372683219835	0.838138323433859	Not sig
Prkra	-0.143348978266914	0.564711376681295	Not sig
Fkbp7	0.0722491342441869	0.902998460415154	Not sig
Plekha3	0.194869771238863	0.330678585731056	Not sig
Ykt6	0.153795128635118	0.498355489366331	Not sig
Baz1b	0.0382323266153107	0.870578655123502	Not sig
Pex6	-0.395435182482251	0.031111085261771	Not sig
Mrpl2	-0.0197439340846001	0.943696918437895	Not sig
Mea1	0.28090232517859	0.168060645361304	Not sig
Gnmt	-1.13800460992983	0.00110353458972513	Down
Grin2d	0.300820475789701	0.872153571987726	Not sig
Kdelr1	-0.0189016284052657	0.934079079563482	Not sig
Tmem143	-0.54116228928312	0.00510650776951754	Not sig
Pdxk-ps	-4.52227425987194	0.00277156057681613	Down
Ggct	-1.32650099024944	1.98714993633398e-08	Down
Jag2	0.0384085483192853	0.9483372117994	Not sig
Btbd6	0.0311911235728097	0.918369883277442	Not sig
Nudt14	-0.0577647508932203	0.887512307112989	Not sig
Epdr1	0.0147650338014142	0.969327873334106	Not sig
Flii	0.386935880775264	0.044394858441788	Not sig
Top3a	0.0857953146406469	0.843361195238888	Not sig
Atg4d	-0.439566582486	0.138496727516251	Not sig
Qtrt1	0.0836242824388783	0.847000167258271	Not sig
Plin4	0.381511638380552	0.643587758508321	Not sig
Hdgfl2	0.0500071565615547	0.846868942396969	Not sig
Chaf1a	2.2704347111709	3.23387044122178e-18	Up
Adprh	0.327746045846985	0.162674427026601	Not sig
Tmem39a	0.191352864467882	0.449131550490794	Not sig
Timmdc1	0.0574681890190188	0.868911870323725	Not sig
Pla1a	-0.798676870672034	0.00170378837827386	Down
Mcm2	1.90788404985382	4.1008647027362e-16	Up
Tpra1	-0.152126153242032	0.456334231493794	Not sig
Nab1	0.102976231489031	0.658959380582542	Not sig
Adgre5	0.56998328975974	0.00299113746518559	Not sig
Il17ra	-0.0668929400459747	0.791240218688055	Not sig
Lamb1	-0.0610916319945689	0.841007095732253	Not sig
Kcnn1	-0.954049621427728	0.017533421739747	Down
Arrdc2	-0.100419599204229	0.890893070446312	Not sig
Cd36	0.859293181964219	0.378737197945868	Not sig
Map2k7	-0.0976294604224078	0.753310342401149	Not sig
Timm44	-0.13629310886647	0.558919144449014	Not sig
Ap2a2	0.147206872964828	0.338230464725399	Not sig
Pnkp	0.246202777385615	0.228330813838513	Not sig
Med25	-0.0964799723433877	0.675461770819695	Not sig
Bcam	0.711968397928149	0.00142690292008162	Up
Clptm1	-0.194987309980003	0.41208374327262	Not sig
Relb	1.67797973464745	2.13977890891604e-05	Up
Tomm40	0.376195909908039	0.0396283604361907	Not sig
Apoe	-1.02829363677014	0.0114984298007732	Down
Hbp1	-0.440722106929795	0.0196137209253145	Not sig
Prkar2b	-0.316143014420669	0.689043169264841	Not sig
Cdkn1b	-0.37721874149237	0.0847428300058739	Not sig
Klf4	1.02417755806121	0.0208675879823117	Up
Ap1m1	0.30322180809113	0.10936939647043	Not sig
Rab8a	0.0550012196731453	0.81153367712378	Not sig
Hmgn2	0.737733513063734	0.573434291679553	Not sig
Fam32a	0.00850225978195702	0.975519564737983	Not sig
Elf3	1.27630379880183	5.92239423614335e-06	Up
Stard3nl	0.348520685056527	0.164699403421555	Not sig
Stk11	-0.00404792296536243	0.986289605397633	Not sig
Efna2	0.103140620681481	0.951594318929066	Not sig
Atp5f1d	-0.360967698260064	0.0971833235050385	Not sig
Ppp5c	-0.10650856760282	0.726778064690098	Not sig
Cdk12	-0.101322615181488	0.731200990718259	Not sig
Lipe	-0.528209885912085	0.112728078829331	Not sig
Pafah1b2	0.301583484524142	0.101538376203895	Not sig
Tbc1d8	-0.0091642230992232	0.98429377540114	Not sig
Cnot11	-0.115361805301383	0.670767138786679	Not sig
Slc2a3	1.23964556726237	0.0212593563637385	Up
Foxj2	-0.0693077412207257	0.819095373934658	Not sig
Sri	0.00236560207307501	0.991732150958466	Not sig
Dgcr2	-0.24400004648772	0.22464061863055	Not sig
Irf3	-0.0684419765624307	0.773976856724641	Not sig
Bcl2l12	0.2646097843646	0.477426999713802	Not sig
Zfp959	-0.170955714988732	0.62023570851304	Not sig
Mpnd	-0.304198401409502	0.0965043213145389	Not sig
Sh3gl1	0.551565683233574	0.0440595039581678	Not sig
Ebi3	0.454929109667009	0.751154371229251	Not sig
Yju2	0.184035884334992	0.674213888380612	Not sig
Ranbp2	-0.0992046311323568	0.585079441608316	Not sig
Edar	-2.21496919325355	0.00847688570497463	Down
Grk5	0.393936130772601	0.204720408164105	Not sig
Dvl3	-0.201039532631575	0.359006084250651	Not sig
Abcf3	-0.0231918106795167	0.92287803728097	Not sig
Eif2b5	0.171309018482383	0.481095226691615	Not sig
Cyth2	0.100451827873805	0.740522580286692	Not sig
Sult2b1	0.257522060248652	0.841967113365876	Not sig
Car11	-0.0808036553341815	0.941861166660705	Not sig
Dlgap1	-0.810044490555718	0.477507212854764	Not sig
Plag1	-0.791688613212226	0.117535853771152	Not sig
Hck	1.76164377718023	0.00532440747959911	Up
Mrpl4	-0.1218544658487	0.626024993557373	Not sig
Keap1	-0.0675320570884594	0.826572504209428	Not sig
Ap1m2	-0.275911051337249	0.430740069445329	Not sig
Glg1	-0.163521830937609	0.537108284943893	Not sig
Btbd2	-0.153421059310922	0.493265205334195	Not sig
Csnk1g2	0.105013392473709	0.618300871243927	Not sig
Abhd17a	0.0686740623380988	0.811689013330822	Not sig
Mob3a	1.07309194820681	1.69924026766586e-05	Up
Cacnb3	-0.1992104371073	0.578013581717464	Not sig
Ccdc65	0.941141750989579	0.286608981939263	Not sig
Fkbp11	0.768619310255387	0.143155133487641	Not sig
Ddx23	0.16250836327495	0.461544711733904	Not sig
Pld3	-0.0713491978344303	0.729158007800819	Not sig
Grik5	-0.574075699062065	0.0185550138094489	Not sig
Cd79a	0.539770027573222	0.632994620030106	Not sig
Rabac1	0.126206274955623	0.48417325871489	Not sig
Etv3	-0.01687927943331	0.955611593790101	Not sig
Prkcsh	0.00128864854672326	0.995561097260929	Not sig
Elavl3	-1.01945346542256	0.4548902477278	Not sig
Rab3b	-1.18376534537351	0.0119761994238321	Down
St8sia6	-0.0320432151355023	0.931042797700732	Not sig
Fcgrt	-0.281751375770766	0.275937634521316	Not sig
Nosip	0.144152173374584	0.589975787629497	Not sig
Pih1d1	0.0527036072763487	0.853786676490257	Not sig
Rps11	0.4571832758855	0.00449800187670396	Not sig
Supt5	0.138102259706433	0.535982257847569	Not sig
Paf1	0.250361647700796	0.229531313832146	Not sig
Timm50	0.43040246250983	0.0661454096476322	Not sig
Med29	0.148323850398401	0.681329752684724	Not sig
Bicd1	-0.185911990609311	0.456656774305522	Not sig
Ncstn	-0.0785632374586071	0.68113668927593	Not sig
Pex19	-0.399972029066969	0.0683960761648622	Not sig
Phyhip	-1.28506352754553	0.061778501787089	Not sig
Inmt	-1.69565819390788	0.218123772364571	Not sig
Cyp4f18	2.50707652468053	0.000542068332857467	Up
Impdh1	0.623485363418934	0.0619956762453707	Not sig
Dusp3	0.552035183590209	0.0545782317133433	Not sig
Prodh	-0.992153482280697	6.28508378029563e-06	Down
Ess2	-0.00754605582786295	0.982961840941722	Not sig
Slc25a1	0.0751943479197697	0.764127030137655	Not sig
Dgcr6	-0.25868154832996	0.196079206643542	Not sig
Ddr1	0.616741481141658	0.00284960471360537	Up
Ier3	0.540242544033733	0.339860900966178	Not sig
Fosb	1.90525916079376	0.065700737794754	Not sig
Klc4	-0.433009546494624	0.0549060994629896	Not sig
Ercc1	1.26082567761294	0.00676731890009188	Up
Cyp17a1	-1.66191880831783	0.380666503990754	Not sig
As3mt	-0.189889486831059	0.282101127094922	Not sig
Homer3	0.570679094980412	0.0450606110105898	Not sig
Crtc1	-0.278305949946717	0.212716391104724	Not sig
Rnf215	-0.160439605828443	0.512423384267979	Not sig
Sec14l2	0.971731007403411	0.0350655258999645	Up
Aven	0.28995061571132	0.377420600092867	Not sig
Cp	2.07610545070099	3.75169045166724e-11	Up
Crot	-0.109995543461114	0.878828577446363	Not sig
Rps6ka1	0.166659752043279	0.704033811329071	Not sig
Snrnp200	-0.163481862135024	0.366770984358669	Not sig
Ciao1	-0.321579079502313	0.0745762504070123	Not sig
Has1	5.41281206243267	0.0104333173289728	Up
Taf6l	0.264489879173965	0.428937967783509	Not sig
Insig2	-0.200349227021993	0.335968919871927	Not sig
Kpna6	-0.0571939290719264	0.822997049764829	Not sig
Man1a	-0.0391119717807527	0.908188816542769	Not sig
Itpkc	0.450003928039981	0.255339475662932	Not sig
Coq8b	0.300003554106456	0.195933008336168	Not sig
Brd8	0.0367420664632825	0.888040803368051	Not sig
Kif20a	0.635336445501293	0.130218030542832	Not sig
Farsa	0.383164095104463	0.0469239163582549	Not sig
Gcdh	-0.691856501441287	0.00910244494534129	Down
Mast2	0.654704965679817	0.00419459888369569	Up
Dnase2a	0.297725926344159	0.245157513835876	Not sig
Rad23a	0.0553758210675318	0.854779863139592	Not sig
Calr	0.587206313979392	2.03147313584539e-05	Up
Syce2	1.22025394195463	0.0151473580237934	Up
Nfat5	-0.11847380757953	0.671212276500632	Not sig
Nob1	0.132760022931442	0.650584077723973	Not sig
Nqo1	1.01376729903028	0.000130120095580282	Up
Ppfia3	0.366716585643479	0.810806561586392	Not sig
Gys1	-0.329163245372616	0.256367011864749	Not sig
Ruvbl2	0.240680498187109	0.420150316789453	Not sig
Lin7b	-1.22377956070733	0.50105207085491	Not sig
Bax	0.709025661633585	0.00874946450026982	Up
Il7r	0.479072995881094	0.701370942949247	Not sig
Tfam	-0.263031850013222	0.244376676162424	Not sig
Zfp81	0.0517960951407956	0.879877261718713	Not sig
Efnb3	0.153772178788095	0.901423427987582	Not sig
Mmd	0.15849014579233	0.747090940245012	Not sig
Hlf	-1.16193436354685	0.0014911065195512	Down
Fam162a	-0.0328089851220321	0.910132708901018	Not sig
Rpl8	0.353808970896801	0.0122500163840126	Not sig
Ssbp2	-0.340530396204735	0.148476616555557	Not sig
Fancl	0.292328187198432	0.395223739487722	Not sig
Gstm5	0.795968281349983	5.44704534466776e-05	Up
Gstm7	-1.16538010971671	0.00139818853793052	Down
Stat3	1.44225453738593	1.74037670739373e-09	Up
Stat5a	-0.406756537833156	0.0683960761648622	Not sig
Cavin1	0.396935172123382	0.104400939758001	Not sig
Map3k11	0.0590566891845225	0.804488660587147	Not sig
Akt2	0.118340048335774	0.5271544431445	Not sig
Dnaja3	-0.172294525865397	0.485231563499478	Not sig
Hmox2	-0.0718276712330294	0.780812229012821	Not sig
Cdip1	-0.378603665827942	0.032087978208457	Not sig
Map3k20	0.236561244798494	0.4548902477278	Not sig
Cwc15	-0.0312907917093012	0.901011719381637	Not sig
Col5a3	2.64805241462061	4.71449023306154e-06	Up
Dnmt1	1.30591962085339	1.62683355643638e-11	Up
Ppan	0.966136043165354	0.00375074309320716	Up
Angptl2	-0.934802293965169	0.000988912868618527	Down
Cacna1e	-0.45720886819902	0.670211135588122	Not sig
Trmt10a	-0.157594831174126	0.631016366530627	Not sig
Etv1	-0.323430027778968	0.498546044634867	Not sig
Kifc2	-1.2713708599188	0.001484642821293	Down
Psap	0.529456619503317	0.0393696766710981	Not sig
Ikbkg	0.196325083949053	0.416916423579335	Not sig
Pax2	-0.158335123838061	0.61966759070236	Not sig
Wars2	0.0515800906417557	0.890475947721942	Not sig
Atn1	0.200582801232194	0.735093078867099	Not sig
Phb2	0.165430785695613	0.420170851548223	Not sig
Ptpn6	0.17547452704504	0.496530840301162	Not sig
Eno2	1.25853114117045	0.064134533524063	Not sig
Emg1	0.310162983289987	0.0676932781344504	Not sig
Lpcat3	0.238292034037243	0.284055541717385	Not sig
Atp6v1f	-0.0859820671743988	0.754337919362401	Not sig
Clcn5	-0.129460200705023	0.488862697296854	Not sig
Clcn3	-0.478724542001376	0.0424845596741477	Not sig
Hif3a	-0.852882867468396	0.311090532939068	Not sig
Gpx6	-1.73175888622496	0.0762365723231598	Not sig
Pde1c	-0.175082808522268	0.77670798101835	Not sig
Utp20	-0.01818884593196	0.967142501480153	Not sig
Spic	5.25618860936497	0.0164400088188387	Up
Cul3	-0.153432582241123	0.53179031708795	Not sig
Il11	4.72967032564832	0.0090166264634633	Up
Large1	0.445797701747384	0.108421368149714	Not sig
Ddx56	0.393063380774769	0.0726497229075223	Not sig
Tmed4	-0.234228593482379	0.349270973962205	Not sig
Col26a1	-0.349532498530547	0.465330733322417	Not sig
Bid	-0.363555667119629	0.0640140195907717	Not sig
Ralb	0.8045953249685	7.49392124547015e-06	Up
Ppp1cc	-0.00835098209498113	0.978721581530249	Not sig
Dnajb11	0.294144621710126	0.179524179352948	Not sig
Tbccd1	-0.230354088773947	0.276232919410451	Not sig
Clec11a	-0.26937761133574	0.674213888380612	Not sig
Zfp324	-0.220906320065669	0.5693231954505	Not sig
Gab2	0.294910656509456	0.209215114759387	Not sig
Coro1c	1.28206001640592	3.58789438438164e-07	Up
Tax1bp1	-0.00266275445513663	0.990100189368952	Not sig
Ctse	-0.288511757694147	0.849560114909278	Not sig
Ndrg2	-0.870243329856366	0.0221603617196569	Down
Mettl17	-0.259815399419486	0.362983270947472	Not sig
Arhgef40	0.819945128332715	0.00462195145854872	Up
Pnpla6	-0.0651767573898588	0.761303890825358	Not sig
Mcoln1	-0.121484161808782	0.624467400115045	Not sig
Arhgef18	-0.429431170684665	0.0254194365577864	Not sig
Pkn2	0.0979280255829396	0.647789447097016	Not sig
Cd33	0.875253031750269	0.0864541026788796	Not sig
Etfb	-0.0269037687301206	0.97283783427855	Not sig
Nkg7	1.83294403847855	0.186347308620906	Not sig
Stxbp2	-0.163559574212832	0.340297475660498	Not sig
Sgce	0.324964079488769	0.411707183161474	Not sig
Chn2	-0.0353345277997096	0.928355022612998	Not sig
Wwox	-0.174550613658802	0.551796901624342	Not sig
Slbp	0.521660167806565	0.00267869977212815	Not sig
Ghrhr	0.119678915906987	0.970571811513791	Not sig
Aqp1	-0.75456020467199	0.0899128852289093	Not sig
Arid3b	-0.458998794458729	0.260847103283081	Not sig
Cnn2	1.14627407845485	1.30756072018413e-07	Up
Polr2e	0.288578397481163	0.11142058756321	Not sig
Abca13	-1.93230086616114	0.149043865093882	Not sig
Myo9b	0.569095443602419	0.0214134378288852	Not sig
Hdac9	-0.146632946720102	0.891735402451015	Not sig
Ly9	1.91370947150021	0.0166940266437626	Up
Cd244a	2.24157974978638	0.00101946605200278	Up
Adgre1	1.10849279235596	0.00212336137392359	Up
Mtfp1	-0.462811389482079	0.181805134075827	Not sig
Rab23	-0.246369456561566	0.501190419717995	Not sig
Rab11a	0.158527717667362	0.458542209797825	Not sig
Eif2b2	0.0218814531734884	0.937257964161284	Not sig
Dlst	-0.479362761246006	0.0274479983719615	Not sig
Pgf	2.28309637898192	0.0212997641792785	Up
Ulk2	-0.114759488412023	0.540149483910486	Not sig
Dgkq	-0.128937465625533	0.663972235420239	Not sig
Grap	0.0550363784016524	0.913852063491384	Not sig
Chmp2b	0.491811892492973	0.00898165460522873	Not sig
Plod3	0.624631548723565	0.00254551037930303	Up
Ap1s1	0.659716691567809	0.00209010072370355	Up
Mapk13	0.810445650380479	0.0405010516647603	Up
Srpk1	0.550825602905786	0.0110813892130703	Not sig
Lbr	0.274757933300448	0.434033214317352	Not sig
Nes	0.140114861899375	0.71752649722338	Not sig
Prcc	-0.00691018729912075	0.98004346260402	Not sig
Mettl25b	-0.341704454529968	0.126307432894003	Not sig
Hdgf	0.211970663555223	0.2119447707284	Not sig
Thop1	0.807992753950016	0.00108568537300582	Up
Apba3	-0.154200129716058	0.669960697935192	Not sig
Matk	0.837720769853528	0.653485712556247	Not sig
Pias4	-0.140464325354116	0.599921418193807	Not sig
Map2k1	-0.0324566657407536	0.905193025570786	Not sig
Sgta	0.022588294176575	0.936362671747972	Not sig
Tmem242	-0.287990288219905	0.176766749973279	Not sig
Dtx2	0.000249446951973768	0.999650465342422	Not sig
Hspb1	2.21740791955542	5.1218799034541e-05	Up
Rasa4	-0.201107152126502	0.708943822568462	Not sig
Hnrnpa2b1	-0.0400837846395707	0.880106559979963	Not sig
Fxyd4	-0.460268627687363	0.0301328992157616	Not sig
Yju2b	-0.247513380915483	0.529820016889072	Not sig
Mri1	0.391756924592045	0.173539503247007	Not sig
Prkacb	-0.194870594888279	0.222808858949257	Not sig
Sgsh	-0.142429068624843	0.660072104741758	Not sig
Chd5	0.516092066346314	0.743897071573745	Not sig
Cstb	1.3446319549856	7.57725959679732e-08	Up
Sh2b2	0.605366067382333	0.520605343148903	Not sig
Pex5	-0.234174989922305	0.297015811365874	Not sig
Jkamp	-0.212783309336246	0.455452722783201	Not sig
Cd44	2.96109795517384	2.73035460742718e-11	Up
Slc1a2	0.0390178198056404	0.954454404709285	Not sig
Eif2ak4	0.151039645515305	0.654977168185359	Not sig
Wdr1	0.626390763259474	0.000425173727063527	Up
Slc2a9	-0.985394043166979	0.00243153678240151	Down
Ccn4	2.02446349744349	3.98331333548951e-12	Up
Ndrg1	0.172318233739905	0.582762380495492	Not sig
4930550C14Rik	0.039903920815376	0.945957945611899	Not sig
Man2b1	-0.386684660568172	0.170576757800011	Not sig
Klf5	1.80350354340807	0.00272799252102724	Up
Wdr83	0.315014745913262	0.213150284355161	Not sig
Prdx2	-0.195157722307688	0.246225154047035	Not sig
Polr2a	-0.246435347822579	0.155349981438742	Not sig
Shbg	-3.15055162671242	0.074637956359609	Not sig
Senp3	0.131196318313755	0.568124093093816	Not sig
Corin	-1.71621935129143	3.10223101242424e-06	Down
Plekha8	0.478819221015938	0.0979046226681158	Not sig
G6pc2	-0.171477714029296	0.94825982997845	Not sig
Spc25	-0.482198657052181	0.232850739760818	Not sig
Dnah2	0.185718985805763	0.867454598385124	Not sig
Ripk4	-0.198478151234699	0.445765602882353	Not sig
Ufd1	0.172223778101223	0.459836559464031	Not sig
Zfp287	-0.024963912567682	0.974339119080805	Not sig
Prlr	-2.98327893647867	0.0440595039581678	Down
Letm1	-0.381673031861969	0.0245822386892076	Not sig
Ubqln1	-0.00189925218334781	0.993872506775294	Not sig
Fgfr4	-0.461714585776986	0.0422173018144669	Not sig
Cadm3	1.03301032667974	0.687820443591774	Not sig
Txn2	-0.0941674463787494	0.660763483739262	Not sig
Casp14	3.25329343773311	0.0536581760554709	Not sig
Slc1a3	-0.382412691072841	0.488974407501175	Not sig
Crbn	-0.315334338751332	0.137489238810952	Not sig
Il5ra	0.809759425260909	0.105449190672218	Not sig
Msh6	0.671434795239458	0.000366088016770798	Up
Fbxo11	-0.0791560905293472	0.752608353290398	Not sig
Mlxipl	-0.300583415242572	0.13182742125166	Not sig
Tbl2	0.0913726052006092	0.730240134271825	Not sig
Bud23	0.29684113234815	0.254594959392221	Not sig
Nid1	0.561649158296797	0.00102839842037463	Not sig
Mcm5	2.83397357034638	9.28057883017291e-28	Up
Hmox1	2.59053529208669	6.32208419693045e-10	Up
Mprip	0.0464537340817171	0.854666344927014	Not sig
Cic	0.344837722000811	0.170805485052844	Not sig
Pafah1b3	0.99010209940854	0.000240478875388305	Up
Il27ra	1.23250513817272	0.026287772559887	Up
Prkaca	0.140971212643159	0.468797554822479	Not sig
Asf1b	2.59854090631503	5.09864454057356e-12	Up
Ddx39a	1.00910378821574	5.26036983179974e-06	Up
Dnajb1	0.0919778333472202	0.724962619714041	Not sig
Usp40	-0.106545894363541	0.635911288849271	Not sig
Kbtbd4	0.0361804791629867	0.90028127717589	Not sig
Celf1	0.233946345653182	0.181370241323509	Not sig
Ndufs3	-0.531581872052549	0.0225197494232013	Not sig
Por	-0.697921249051575	0.000633336180206624	Down
Igf1r	-0.315822367819744	0.0868605810309922	Not sig
Insr	-0.399045248212559	0.0261643605760944	Not sig
Fcer2a	0.708095178485072	0.697122649277464	Not sig
Cyp2a5	1.71589761572764	2.57468368052004e-05	Up
Atp4a	-1.49852684544431	0.292168063637627	Not sig
Trim28	0.528730757169267	0.00312966871351858	Not sig
Ube2m	0.301194645258079	0.11032240367378	Not sig
Adcy9	-0.316003822940167	0.339893117681093	Not sig
Mef2c	0.166009172163608	0.662957831474715	Not sig
Ctr9	0.0538683923127666	0.849225799742427	Not sig
Eif4g2	-0.0803852166434795	0.678620675743204	Not sig
Irag1	-0.71305388481682	0.025895864268675	Down
Pcyt1a	0.251046391929815	0.240375500631944	Not sig
Zfp592	-0.178196853486638	0.389530485544226	Not sig
Psmd4	0.405794218838541	0.0504965534650874	Not sig
Tmod4	-1.08740689808442	0.461575355741436	Not sig
Insrr	-2.05434052805282	7.60350921454107e-05	Down
Snx6	-0.0718586947840416	0.828339086700371	Not sig
Mthfd2	2.7229892699778	1.17187392794603e-21	Up
Kit	-0.528067772962212	0.0942278696627649	Not sig
Tomm40l	0.0173535044815864	0.957020350504758	Not sig
Nr1i3	-1.24151738743969	0.153335881493077	Not sig
Apoa2	-1.14309231430965	0.0108517294502859	Down
Pan2	-0.231984102069926	0.42094018171242	Not sig
Cs	-0.0644465138519279	0.784885985778172	Not sig
Ampd3	0.869264456034857	0.00783560299862648	Up
Bcas2	0.233518623807048	0.203183824617758	Not sig
Sh2d1a	3.23340282281055	0.127140844189314	Not sig
Ctcf	0.00926447820465954	0.968264062037262	Not sig
Pard6a	0.146994306641412	0.770255093378295	Not sig
Pvalb	-3.80486766997201	0.0106503486717349	Down
Tfap4	0.218860268463549	0.730117541607653	Not sig
Ranbp1	1.3158897754	2.04459526024471e-08	Up
Cd247	1.23170552453361	0.142426261058735	Not sig
Rfx5	0.145422683898608	0.628792348201282	Not sig
Psmb4	0.358263571687881	0.040377242960183	Not sig
Mmp8	6.51072535913998	0.000184339433387395	Up
Slc30a4	0.237778839060523	0.336159518353426	Not sig
Sqor	-0.573480701487919	0.00620371644056569	Not sig
Bloc1s6	-0.0843151071982367	0.721850176522267	Not sig
Metap1	0.269548973120944	0.304940229468306	Not sig
Gpr108	-0.265060793259711	0.223158348012406	Not sig
Tnfsf14	0.262111861990271	0.890475947721942	Not sig
Gata6	0.749136004785638	0.248867976356155	Not sig
Rsl1d1	0.418757744916688	0.017031563634203	Not sig
Apc	-0.0447720689419676	0.853223780875053	Not sig
Reep5	0.0403592173504837	0.921501485363637	Not sig
Ergic3	-0.198476821361307	0.320311328432515	Not sig
Uqcc1	-0.315560351542371	0.181370241323509	Not sig
Ncoa2	-0.279754269888818	0.0717943026291877	Not sig
Nr2c2	-0.263777988192593	0.134099881701407	Not sig
Nr2c1	-0.00696931376686891	0.984506880138023	Not sig
Smpd4	0.345780878466398	0.125338152921607	Not sig
Pex1	-0.414979993212563	0.0382517061861739	Not sig
Kctd20	0.0670073405165289	0.769157925330684	Not sig
Itgae	-0.414366801159247	0.554746666795231	Not sig
Ctns	-0.101546808338738	0.732229891692412	Not sig
P2rx5	0.0561034636849524	0.881052133096157	Not sig
Shpk	-0.746777511370921	0.00284960471360537	Down
Ephb3	-0.739704775670498	0.0455147007404258	Down
Tuft1	1.45526003451187	0.000166388691916894	Up
Rcn1	0.924853538484031	0.00015645767905452	Up
Dnase1	-2.00910477113708	5.62385298959861e-10	Down
Trap1	-0.29702358204841	0.0406005810108334	Not sig
Naa60	-0.341665691834259	0.114434305225544	Not sig
1700037C18Rik	-0.0196248610543878	0.969721397817033	Not sig
Ankrd13d	-0.172272467183512	0.855416951202656	Not sig
Tpr	0.198139912609911	0.37000144089452	Not sig
Odr4	-0.202108138091245	0.338612429608501	Not sig
Dhx34	-0.23635578411835	0.4169880788742	Not sig
Kptn	-0.0976262376069383	0.798225113003717	Not sig
Napa	0.00356827096525646	0.987541188724598	Not sig
Sra1	0.279660270600177	0.24670129252312	Not sig
Atp5mc1	-0.565906585549976	0.0600268730771927	Not sig
Snf8	0.0951445252197816	0.69386898547709	Not sig
Tbcb	0.65750709685657	0.000988912868618527	Up
Inpp5k	-0.357654936924453	0.0648153564823031	Not sig
Crkl	-0.0505274128701038	0.83816719531973	Not sig
Upk3bl	2.84409469729118	0.088129710585514	Not sig
Eps8l1	-0.327596102385308	0.711122599234325	Not sig
Clint1	-0.0445177800119539	0.848720886424548	Not sig
Cdkal1	-0.106191378338169	0.748101550587599	Not sig
Rhox6	-3.36023919319069	0.0384444278849646	Down
Htra1	0.189791200227051	0.490860573919171	Not sig
Zbtb17	-0.0346743248936545	0.91057849529558	Not sig
Clcnkb	-0.969295618451206	0.0150613896542112	Down
Fam131c	0.891823439151401	0.392398420851604	Not sig
Fblim1	1.87151218082346	4.71011694493226e-12	Up
Hspb7	-0.48764533192245	0.245333756094515	Not sig
Epor	-0.403772743078703	0.625604698298153	Not sig
Ccdc159	0.114886833658558	0.866614891778623	Not sig
Mob1b	-0.199388696903032	0.355601499326063	Not sig
Atp6v1b1	-1.36135428083011	0.00182230011737384	Down
Atp6v1b2	-0.204959530956419	0.215879446414266	Not sig
Eps15l1	-0.139920776502857	0.547572717460431	Not sig
Tep1	0.0664925017378231	0.805008776360552	Not sig
Ttc5	-0.0191402885128746	0.952770024729843	Not sig
Osgep	-0.0402214908588848	0.891187283750145	Not sig
Aamp	-0.122632535043437	0.617007053490821	Not sig
Tmbim1	0.852601775974657	0.0105093668276992	Up
Arpc2	0.565976980990444	0.00139971442443211	Not sig
Kmt2b	0.0182492703749829	0.945743548683111	Not sig
Zbtb32	-0.699888577840143	0.660455289202587	Not sig
Upk1a	-1.3212847253366	0.0992291666706349	Not sig
Tmem147	-0.129600158842734	0.585212072529755	Not sig
Rps9	0.392701348779763	0.0108517294502859	Not sig
Tfpt	0.228916916721427	0.446596475579579	Not sig
Susd2	-0.800820702106424	0.0843395011059205	Not sig
Ggt5	-0.57293279292646	0.248867976356155	Not sig
Ggt1	-0.184324026728033	0.618722698431222	Not sig
Crip2	-0.307303600042846	0.181370241323509	Not sig
Crip1	0.294287207594108	0.57407405115128	Not sig
Cbfa2t3	-0.30154624846345	0.440950125697874	Not sig
Fbln1	-0.0361836190543313	0.959915915648149	Not sig
Pgrmc1	-0.504354187949329	0.000726283515516704	Not sig
Gcat	-0.147692476696087	0.734483900311121	Not sig
Tek	-0.416396771021619	0.0596492694921639	Not sig
Elovl1	0.18939290607992	0.486296857630748	Not sig
Med8	0.290851130124784	0.163938628314206	Not sig
Hyi	-0.00303676903937442	0.992908525731752	Not sig
Cdc20	0.523456956435205	0.153571519297248	Not sig
Adamts4	4.62773775665286	1.39006794666668e-13	Up
Nectin4	-0.198877313044994	0.750958784258529	Not sig
Pfdn2	0.115159686241036	0.743294494652268	Not sig
Rnf114	0.115509794940051	0.571839801134434	Not sig
Steep1	-0.0934418589126101	0.718471009849942	Not sig
Neurl1a	0.665521103489505	0.404943966750003	Not sig
Srm	0.900463656146023	0.000605307729462274	Up
Epha2	1.57376402220141	0.00207870640709732	Up
Rbm14	0.0417561704645438	0.891723335272468	Not sig
Actn3	-1.48741120012717	0.15781053259659	Not sig
A530013C23Rik	1.4971968716397	0.481155995645573	Not sig
Zdhhc24	-0.180694013218988	0.492920301353102	Not sig
Bbs1	-0.245500343549464	0.261804989826311	Not sig
Slc34a3	-2.00418041965082	0.0214446014061084	Down
Ndor1	-0.0124107709988912	0.981906138804853	Not sig
Nsmf	0.237607063854916	0.282053034420364	Not sig
Pdk1	-0.909535752902327	0.0159845249801592	Down
Ptbp1	0.199140608601049	0.205381942654321	Not sig
Mvd	-0.264198179679778	0.581744748881528	Not sig
Cyba	-0.313418441237517	0.264171958488294	Not sig
Itih3	1.92492270538043	0.00197515739595668	Up
Stimate	0.0901155611769906	0.784208447782328	Not sig
Sfmbt1	-0.14371351339093	0.520605343148903	Not sig
Itih1	0.461823478273218	0.600944722407146	Not sig
Ihh	1.39546504925653	5.3849727258049e-05	Up
Prkag3	-0.212898711727082	0.633915256813906	Not sig
Atp7b	-0.4024075560838	0.441486533938246	Not sig
Slc4a1	-1.73081886270837	0.236545457434927	Not sig
Rundc3a	0.66343309600569	0.323214862947883	Not sig
Slc4a3	-0.257263284377959	0.508500170332314	Not sig
Cdt1	2.33635279924246	5.33673775366834e-17	Up
Runx1t1	0.598351288055923	0.510135223948653	Not sig
Snai3	-0.199507187735506	0.884172608604646	Not sig
Aprt	0.401581280095322	0.0682094638647072	Not sig
Gtf2h1	0.0885204388770786	0.766333223704993	Not sig
Hfe	0.277322375829836	0.206485265050118	Not sig
Abhd1	-0.484298735416752	0.204596423419162	Not sig
Slc5a6	-1.65335816190257	1.70994918107856e-16	Down
Tcf23	-0.179326265515444	0.913852063491384	Not sig
Nphs1	-0.849079710652549	0.00111787025084753	Down
Aplp1	-0.251917677822401	0.565965709864222	Not sig
Qrich1	0.0923938649171018	0.694223013771524	Not sig
P4htm	-0.624763783253583	0.347130928978783	Not sig
Usp19	-0.255788135641129	0.0943357222343938	Not sig
Pola1	1.5137126627692	1.64454136536578e-13	Up
Cdc42	0.471716432691949	0.0208632337738488	Not sig
Pknox1	0.148306850217824	0.534534571232899	Not sig
D130043K22Rik	-1.02008902201319	0.0506747798157207	Not sig
Gmnn	0.749589180987645	0.00757488012479279	Up
Acot13	-0.494887457622107	0.108421368149714	Not sig
Zfp184	0.395132418672911	0.54386020777355	Not sig
Cyp27b1	-0.513449238203543	0.160239991416105	Not sig
Cdk4	0.6520523812659	0.000109642290192305	Up
B4galnt1	1.39979438668323	0.00102231492735354	Up
Mettl1	0.641435990682995	0.0137956723217077	Up
Tspan31	0.0723067339255733	0.764127030137655	Not sig
Kif5b	0.145238956220157	0.515359317926325	Not sig
Saal1	0.313026449138737	0.281734674583211	Not sig
Krt23	0.372408671730029	0.671742971252158	Not sig
Cnp	0.515315116809388	0.137890813275954	Not sig
Odad4	-0.639736405462145	0.363161188281805	Not sig
Sulf2	0.0479587264168306	0.898569972011552	Not sig
Sod2	-0.833684713850342	0.00110217564592318	Down
Tmco6	0.243625604506643	0.447128473121204	Not sig
Stambp	0.065917414807805	0.821901567430027	Not sig
Ezh1	-0.227860976579169	0.343143151629081	Not sig
Hap1	0.0401007453800666	0.960359121171135	Not sig
P3h4	-0.0183045244250313	0.979111791351315	Not sig
Ctnnb1	-0.0033512371120792	0.987169719531428	Not sig
Eif1b	0.040558816084105	0.895323607699895	Not sig
Chrd	0.364897373573182	0.211241820289551	Not sig
Psmd2	0.375321897037026	0.0358625552796689	Not sig
Syngr3	-1.32105412529901	0.306296402837653	Not sig
Vars1	0.696074535924135	0.000597562343493213	Up
Vwa7	0.748217822862488	0.572930095542422	Not sig
Hspa1l	0.599015599755376	0.723870426300356	Not sig
Slc44a4	0.040449111275239	0.921841199407523	Not sig
Msh5	-0.471858091865335	0.511220837516724	Not sig
Abhd16a	-0.327695355855349	0.0595145036001381	Not sig
Neu1	-0.0472379760280317	0.905479926375531	Not sig
Ddah2	0.162705176490676	0.625855049459211	Not sig
Clic1	1.20880126414401	7.01810982824328e-05	Up
Lsm2	0.937410018938747	7.08901911574393e-05	Up
Pole	2.17810257697301	1.050967051215e-09	Up
Atp1a2	-1.61062331939952	0.0111101340317843	Down
Stx1a	0.357339988290563	0.640663583462709	Not sig
Zfp775	-0.104117929662558	0.830607685916461	Not sig
Mrpl49	-0.113725601084537	0.651214309540068	Not sig
Dennd2c	0.11154823447472	0.864836722245877	Not sig
Mark3	0.0762602889697268	0.730426290112909	Not sig
Gatad1	-0.138594430749554	0.706164964582743	Not sig
M6pr	0.0262330355631318	0.919111881036874	Not sig
Lrrc8a	0.330531435885758	0.289131927244077	Not sig
Ppp2r1a	0.301543325127522	0.0506088015454255	Not sig
Fance	0.0396733818820238	0.928946363846443	Not sig
Tinf2	0.724480879051795	3.35538727569258e-05	Up
Tssk4	0.744513187713207	0.607551661984859	Not sig
Dus3l	-0.173741005963066	0.503932657287039	Not sig
Gtpbp3	-0.226710439406802	0.437370799591005	Not sig
Tgfbr1	0.487833877013471	0.00841362454376881	Not sig
Homer1	-0.0234833572367841	0.941764454510112	Not sig
Rad51c	0.816925293911532	0.113208547977665	Not sig
Cav1	0.0792331510355766	0.849438577301556	Not sig
Arpp19	-0.118357971480938	0.765967975855756	Not sig
Bcl2l1	0.644273242185471	0.0345762285204839	Up
Khsrp	0.318208517923965	0.137279071269269	Not sig
Dio2	-0.0998161685628966	0.959473098728478	Not sig
Ccdc124	0.447220224518197	0.0837478564207275	Not sig
Cct4	0.302074673292041	0.0628411672397426	Not sig
Trappc2b	-0.000295607093948922	0.999608827952351	Not sig
Cpt1c	0.383122103102455	0.571839801134434	Not sig
Zfp655	-0.0308338066795199	0.910829738704465	Not sig
Rhoa	0.275458503713488	0.117700914523425	Not sig
Zmiz1	-0.380844728193922	0.0278783349124232	Not sig
Ankrd26	-0.00225220963842735	0.994743571911613	Not sig
Aldh16a1	-0.265036190483696	0.187363578633396	Not sig
Hnrnpa0	0.0487548126649441	0.869997385753267	Not sig
Prrg2	-0.104610943899845	0.685658870315614	Not sig
Hnrnph1	-0.0447545495664304	0.883095221403893	Not sig
Ift43	0.40172977263736	0.192150612284728	Not sig
Id3	0.470408023525119	0.393125102826261	Not sig
Arid1a	-0.0759390849211149	0.721537713600988	Not sig
Crlf1	6.59697082997344	7.94526031746299e-13	Up
Ctsd	1.27398775810258	2.62843454339366e-09	Up
Rplp1	0.43366890604967	0.0102522919564536	Not sig
Hmgcll1	-0.161506843653959	0.788460701642779	Not sig
Abhd8	-0.00445145794329804	0.991732150958466	Not sig
Ift22	0.144699773156509	0.59253167863054	Not sig
Fzd3	-0.216385627316996	0.593700505337685	Not sig
1700008O03Rik	0.323020500325352	0.889393831659001	Not sig
Mid1ip1	0.755726018919188	0.000262493824170132	Up
Ap2s1	0.170490149277878	0.347255033761337	Not sig
Fgfrl1	-0.205281307537414	0.407162496594606	Not sig
Brme1	-1.40592012262382	0.160746737994676	Not sig
Fhl2	0.395588484648879	0.0862652557329244	Not sig
Emc10	-0.0971311112966165	0.651704505304416	Not sig
Clstn3	-0.29358689071789	0.804559420847139	Not sig
Fbxw9	0.711418765339629	0.000341492298782792	Up
Spib	1.87222041935611	0.173872633639367	Not sig
Fnbp4	-0.0153876607788293	0.955449065313446	Not sig
Cers4	-0.117853879346062	0.792880474969893	Not sig
Scrn3	-0.561957340360933	0.0858873304690125	Not sig
Phax	0.111892024795006	0.670496733876973	Not sig
Tle1	-0.0692628907386177	0.868110016849594	Not sig
1700109H08Rik	0.00253046883899325	0.99583804840244	Not sig
Relt	1.54227379055176	0.0407327356172216	Up
Snrpb2	0.338360157202317	0.0762338299462328	Not sig
Ubc	-0.0234764224637379	0.938562748867648	Not sig
Prpf31	0.452072321815159	0.0459731768443477	Not sig
Sertad1	0.356379726870961	0.3090326505832	Not sig
Carhsp1	0.720379194416609	0.0105093668276992	Up
Elk3	0.518273072148623	0.0148154138175658	Not sig
Herpud2	-0.0935936085088094	0.706219534096745	Not sig
Rdh13	-0.0564246476793755	0.851995737694614	Not sig
Nutf2	0.319809089807606	0.580012529741461	Not sig
Fut1	7.72020080443331	5.73373694761017e-06	Up
Arpc5	0.405379207592052	0.0483058925914547	Not sig
Pou2f2	1.18103965373558	0.0446127362318217	Up
Mgst1	1.48932268826627	6.54342155049037e-09	Up
Nfib	-0.184648145266677	0.287357560125115	Not sig
Rab25	-0.252737023827019	0.369490910459943	Not sig
Ubqln4	0.132983154875225	0.496877065844966	Not sig
Rbfox1	-1.45156453011837	0.00320013721955977	Down
Rps18	0.536321512758572	0.309355983219615	Not sig
Rpl10	0.423631767293044	0.0207141959153833	Not sig
Rps15a	0.472104889785868	0.0017340246779608	Not sig
Ncaph2	0.397261744661938	0.0380578853348325	Not sig
Hipk1	-0.176760414615822	0.276084413636302	Not sig
Gprc5b	-0.893342453723377	0.0152734901127416	Down
Man1a2	-0.0584399295418234	0.825668425923466	Not sig
Acyp1	-0.33879600957641	0.299268864736319	Not sig
Cd163	0.570853469950357	0.813334592523282	Not sig
Hdac5	-0.574626726033651	0.00287648677532535	Not sig
Rala	0.265253445760242	0.255339475662932	Not sig
Vdac3	0.191432300017189	0.32293145694117	Not sig
Vps72	0.184637791371817	0.414672327440601	Not sig
Gabpa	-0.174030288207505	0.416314297182444	Not sig
Bmp7	-0.359561869124248	0.328306146177661	Not sig
Dynll1	0.757974658327553	0.00182140510112132	Up
Pdcl	0.0303191885499931	0.899289348999486	Not sig
Tmem184b	0.690390520363158	0.0162291219904849	Up
Nf2	-0.202806285986316	0.263731907285224	Not sig
Zmat5	-0.00799108203058268	0.982786552362875	Not sig
Ewsr1	0.0176844937321288	0.931524749760482	Not sig
Ap1b1	-0.213974950705131	0.326907655914022	Not sig
Derl3	-0.116105952730392	0.939328769588805	Not sig
Gnat2	0.851630528899411	0.608769965975609	Not sig
Bcl2l13	-0.144786239569788	0.527623126286684	Not sig
Dqx1	-0.662924728460806	0.0678789833880849	Not sig
Lnpk	0.327324229216471	0.284403870242931	Not sig
Fam163b	-0.806856659842499	0.709922301464192	Not sig
Rarres2	-0.453012300056967	0.218164154487101	Not sig
Pttg1ip	-0.0507124112046358	0.832265339348814	Not sig
Trpm2	0.878841588195775	0.271178810272819	Not sig
Ube2g2	0.464998320206642	0.042659429329724	Not sig
Lpo	2.38026914332258	0.0263056993142964	Up
Met	0.0277630801171587	0.938562748867648	Not sig
Slc16a12	-0.467818809250902	0.0123224597554992	Not sig
Syn2	-1.80653608992179	5.33668320307612e-08	Down
Elk1	-0.18532233460855	0.559865055761587	Not sig
Nav1	0.40002386807882	0.24381453584086	Not sig
Tnpo1	-0.0675838362642643	0.798532119545545	Not sig
Rnmt	0.181567597224528	0.519254660134322	Not sig
Kcnq1	-0.594896009907275	0.0832233375793598	Not sig
Srp14	-0.0597315469656513	0.819914255616597	Not sig
Cdk9	0.260194034140975	0.18426615363656	Not sig
Tor2a	0.408772966407608	0.101221804739372	Not sig
Fpgs	-0.926811515496206	4.51818290948002e-06	Down
Mrtfb	0.404608232762117	0.10515859083983	Not sig
Cbx5	0.269909806018377	0.140399845584695	Not sig
Apobec3	0.480979929752295	0.185673963788076	Not sig
Sardh	-0.805844426558415	0.00268115802491952	Down
Vav2	0.100585128020527	0.730426290112909	Not sig
Tex15	1.3772512521385	0.234680698142559	Not sig
Ppp2cb	0.203070285394778	0.415203306000284	Not sig
G0s2	-0.519884481977865	0.382879962396304	Not sig
Dmap1	0.0496622642167167	0.891183636977258	Not sig
Pla2g12b	0.149766645971731	0.950717148868112	Not sig
Mcu	0.122942925367802	0.630920577220146	Not sig
Oit3	0.485539961894147	0.76564670139293	Not sig
Bcr	-0.414282225796728	0.00882364765737438	Not sig
Fxyd5	1.58550146570406	1.07607199951794e-06	Up
Kcnd1	0.886399042003821	0.481546583585117	Not sig
Tfcp2	-0.399141209465073	0.10654002012795	Not sig
Pou6f1	0.00580075543120859	0.984565395184847	Not sig
Ubp1	0.187013079697751	0.360457127103763	Not sig
Nuak2	1.60992946026046	7.57892922621931e-09	Up
Cilk1	-0.110240434274383	0.770744347910608	Not sig
Sdhb	-0.658805473768865	0.0100660279221056	Down
Cox4i2	-0.416085229330118	0.785042403940691	Not sig
Snap47	-0.113183596210165	0.607299891619981	Not sig
Kdsr	0.0362725983717944	0.909404625845938	Not sig
Vps4b	0.0773962222667183	0.730041226045675	Not sig
Rps25	0.357144010265328	0.0631328499057415	Not sig
Tafazzin	-0.229711854638683	0.204325424024245	Not sig
Kif19a	-1.3666555777905	0.485859907811044	Not sig
Aldh3a2	-0.0856964483640617	0.856869649228004	Not sig
Zmynd10	-1.07345898972451	0.0466326906490331	Down
Tmem115	0.0333196161514878	0.91132187984759	Not sig
Hyal2	-0.0634462633370854	0.8103880848787	Not sig
Ifrd2	0.259132045807182	0.446453248135736	Not sig
Hyal1	0.592420924833147	0.160691277809946	Not sig
Tusc2	0.341664212251756	0.139437895269034	Not sig
Nprl2	-0.283954819637958	0.344765461504904	Not sig
Slc38a3	0.431790087302865	0.363828945237548	Not sig
Cacna2d2	-1.97780523126602	0.127374148836016	Not sig
Rassf1	0.789886600948451	0.00956574764904079	Up
Epn3	0.236805011099374	0.450802501577494	Not sig
Slc3a2	-0.571627142399435	0.00602379463634466	Not sig
Nxf1	-0.0804912276060102	0.735820492436365	Not sig
Stx5a	-0.292966259520196	0.158454409369379	Not sig
Slc47a1	-0.614244719102313	0.017031563634203	Down
Tnfrsf13b	1.54764468853573	0.179257158861092	Not sig
Spire2	0.586655548001605	0.277433609182255	Not sig
Prox1	-1.44570605682474	9.44282734734863e-06	Down
Bltp2	-0.400923274524766	0.0310650467536069	Not sig
AI597479	0.122748230005804	0.751809934137599	Not sig
Tmem86a	-2.23292931422833	2.07476344122928e-13	Down
Tex14	-2.46245033385823	0.304435175798814	Not sig
Ifi35	0.376726501999304	0.344938455764305	Not sig
Rdm1	-0.430422503204179	0.147006649165066	Not sig
Nedd8	0.271660125583886	0.34900611146947	Not sig
Gosr1	-0.147295358121478	0.431309618114574	Not sig
Mrpl52	0.623057932121294	0.00732579314329452	Up
Spaca7	3.92543965222949	5.28088160573641e-05	Up
Kansl3	-0.628203144797187	0.002089343201188	Down
Eya4	-0.502401471837528	0.530819789316543	Not sig
Ebf3	-1.48146836242469	0.383779890863711	Not sig
Faf1	0.206028361592517	0.281547334766731	Not sig
Gm266	-0.278612620705563	0.742666808066536	Not sig
Tsacc	0.389210045710008	0.78179133716542	Not sig
Mettl16	0.169431829965375	0.483355452806528	Not sig
Pigyl	0.222046573471551	0.398452024894101	Not sig
Rbm25	0.104170911471687	0.629496233751091	Not sig
Psen2	0.0230826714507502	0.952163588060455	Not sig
Acaa1b	-0.856873506615213	0.0372241032462654	Down
Plcd1	0.463340112902137	0.198269709767336	Not sig
Fads1	-0.0983064268942239	0.779687138691791	Not sig
Lmbr1	0.00637702879827535	0.983405610250858	Not sig
Tnfrsf22	0.583086092210082	0.272478340335607	Not sig
Cars1	1.1071333866221	9.53524587558918e-08	Up
Phlda2	0.474972726790159	0.358316463606875	Not sig
Wnt2	-1.39461006042861	0.416619116409172	Not sig
Kdelr3	1.81932417834796	7.36689391501915e-05	Up
Apip	0.183367934236148	0.497993472723867	Not sig
Pdhx	-0.104514036214641	0.750958784258529	Not sig
Vac14	0.184730597204064	0.496530840301162	Not sig
Mcoln2	-0.839737634330021	0.194129683564951	Not sig
Slc5a1	-0.562004855764759	0.00315011443568083	Not sig
Akt1s1	0.107309623397472	0.644535583745781	Not sig
Tbrg1	0.650170956881538	0.00107490414599513	Up
Adss1	-0.847318860054191	0.0613166599924278	Not sig
Brf1	-0.158017203000473	0.537260148283018	Not sig
Odc1	-0.190166371708353	0.734171484240692	Not sig
Thg1l	0.751322144532217	0.00919668140947671	Up
Adam19	1.65688210816959	2.68523171159669e-10	Up
Pabpc4	0.077845667338053	0.78327031972801	Not sig
Exoc3l2	-0.536989648355812	0.00313865678162594	Not sig
Zfp296	-0.773060849321293	0.36016505054648	Not sig
Plin5	0.109496742778022	0.90013420218253	Not sig
Sugp1	0.0436002002120069	0.87993991113925	Not sig
Dhdh	-0.810917512163405	0.0024160654844853	Down
Zfp790	-0.0303978430226193	0.926512812177963	Not sig
Fuz	-0.449351491836764	0.054554604235156	Not sig
Pgam1	0.0175258868961683	0.963036606580837	Not sig
Evi5	-0.176866617952184	0.385198127704471	Not sig
Evi5l	-0.315263619173754	0.185778005670299	Not sig
Snapc2	0.495323690959139	0.0602100233389849	Not sig
Git1	0.406155034751658	0.0474481309399254	Not sig
Gltp	0.230013323358102	0.441292729694514	Not sig
Bnip2	0.266895346634505	0.242062594960898	Not sig
Ccnt1	0.0491872685021648	0.862795126816516	Not sig
Scarf2	0.0535495385410759	0.909404625845938	Not sig
4930579F01Rik	0.853789263341528	0.683516687933383	Not sig
Brms1l	0.220406715909027	0.331433898266152	Not sig
Med15	0.356826016061581	0.0709319828530224	Not sig
Dhdds	-0.0284477932157537	0.937802444437542	Not sig
Crybg2	3.36616115031501	0.000285755702023665	Up
Ubxn11	0.0937442159474343	0.912135769206863	Not sig
Mogat1	0.911455658561184	0.494542695967563	Not sig
Tjap1	0.21854291016865	0.406452433552165	Not sig
Ehf	0.0227353921223547	0.943696918437895	Not sig
Rpl15	-0.000789619072096568	0.997792057374827	Not sig
Tmem167	0.357549240799232	0.0593648736805882	Not sig
Steap4	-0.0181472948444066	0.977629312039241	Not sig
Mplkip	-0.284121472418791	0.337741446038228	Not sig
Kif11	1.6874115808664	1.44331532710607e-10	Up
Rpa3	0.616116165883757	0.006701506156381	Up
Mlkl	1.59742433318523	0.000952742420345598	Up
Tnpo3	-0.00517478789224626	0.982961840941722	Not sig
Ttll5	-0.149139721881016	0.668276993172283	Not sig
Zfp715	-0.160478748691007	0.453794096913878	Not sig
Retn	-5.52506758951636	0.338276974285656	Not sig
Rps5	0.53228226792531	0.000487092428621088	Not sig
Podnl1	1.64771494026157	0.311467960004775	Not sig
Adgrl1	-0.433784463801208	0.0627788243418868	Not sig
Amotl1	-0.0674803928225192	0.840008148552774	Not sig
2200002J24Rik	-0.357134428410211	0.86956871894383	Not sig
Etv5	-0.720106300184987	0.0361981443458629	Down
Gfod2	0.490077776327398	0.174264820047046	Not sig
Enkd1	0.729970770060503	0.0821928470376896	Not sig
Atp6v0d1	-0.0698044275743336	0.770012555099364	Not sig
Ptprs	-0.229158238563969	0.449379371225375	Not sig
Slc41a1	0.0988237582399341	0.744157838536317	Not sig
Fer1l4	0.557377298710828	0.798974064488881	Not sig
Iglon5	-0.450961620082961	0.743294494652268	Not sig
Igf2bp1	1.72318668598234	0.000276351913112773	Up
B4galnt2	1.77658615753254	0.273478386072837	Not sig
Zbtb47	-0.26684814585768	0.456084290626743	Not sig
Nelfb	0.255570218671736	0.278311608851012	Not sig
Card14	0.986645422746675	0.0137956723217077	Up
Tmem175	-0.24355176050431	0.308822568118486	Not sig
Tango2	-0.659432373325373	0.00641350286959107	Down
Aldh1a2	2.98878029773719	6.512227388181e-10	Up
Ndufs2	-0.490450108816569	0.0294682540049705	Not sig
Snx31	-1.67001896960219	0.0120782235188355	Down
Atraid	-0.498103263273731	0.042215471328413	Not sig
Cad	1.19161382063751	4.55584419481624e-06	Up
Lypd8	-0.00511704206617437	0.998497461630006	Not sig
Sh3bp5l	-0.14958802226293	0.533775354904793	Not sig
Atad1	0.0876911006625126	0.618722698431222	Not sig
Pten	-0.149440760084246	0.410365336723697	Not sig
Pea15a	1.98741444158335	4.61232681730651e-09	Up
Timm23	-0.253883126527109	0.503932657287039	Not sig
Tnfaip8l2	0.805445474951677	0.470675715243012	Not sig
Trnt1	0.314299340687729	0.175946249515916	Not sig
Ly6g6e	-0.220111159338373	0.920451921234592	Not sig
Ehmt2	0.0179735185776388	0.939634866986228	Not sig
Elof1	0.104586373969698	0.680082717021327	Not sig
Med16	-0.245286674521881	0.34782655283562	Not sig
St3gal1	0.868319135875202	0.00869831451172345	Up
Tmem259	-0.238975621696414	0.242062594960898	Not sig
Rnf170	0.023806064673409	0.939357256473801	Not sig
Clip3	0.701837229051142	0.296822333331497	Not sig
Myl2	-0.937293796728687	0.483520506633889	Not sig
Dedd	0.022497773432936	0.948219278184013	Not sig
Mcemp1	2.71148003773172	0.0592987965695893	Not sig
Nit1	-0.27915811436756	0.360454758853179	Not sig
Pax5	-0.578260424682716	0.715839586589906	Not sig
Prdm15	-0.0192879748119987	0.962473426083967	Not sig
Rnf168	0.32204259809213	0.0706459713034854	Not sig
Dynlt2b	0.091505058974141	0.801193695516566	Not sig
Chp1	0.250842225577423	0.0845114936965337	Not sig
Trpv4	0.224893211879431	0.376633753922137	Not sig
Klhl3	-1.99654071867512	7.94346608766063e-06	Down
Tvp23b	-0.282959772177924	0.119158116405711	Not sig
Dnajc7	-0.0776267617778086	0.682327521380906	Not sig
Cacybp	0.472098417789163	0.0423791815184608	Not sig
Cluap1	0.0054029499893337	0.988337506027089	Not sig
Zswim7	-0.221482564192603	0.535549528540473	Not sig
Pigl	0.00442874884887537	0.990059808874248	Not sig
Ndufa2	-0.176135985939954	0.532950457947355	Not sig
Pam16	-0.239022750500475	0.747693921618861	Not sig
Glis2	-0.170799072285464	0.45294938369219	Not sig
Cox6c	-0.431926731890897	0.0957881857307822	Not sig
Bicc1	0.69621645405336	0.00128660304448682	Up
Ube2z	0.142841133890107	0.525540755290185	Not sig
Tmem87b	-0.0421646557268947	0.883095221403893	Not sig
Anapc1	0.107782164131118	0.609752169428503	Not sig
Mertk	-0.845618362314406	0.000868968608702694	Down
Tsg101	0.159373066228319	0.542422876981974	Not sig
Hps5	-0.570481667941449	0.01177748535001	Not sig
Map3k4	0.153719603888541	0.522374333735831	Not sig
Piezo1	0.714064026456124	0.000340972628703586	Up
Rnf166	-0.34745692580153	0.121245163403173	Not sig
Ankrd28	0.0430302747793399	0.848643253757967	Not sig
Ankrd52	0.0766316043164851	0.795553378717758	Not sig
Pkd2l2	-0.715269661104929	0.245060794258631	Not sig
Srp19	0.386461998804125	0.13714958501715	Not sig
Wdfy2	-0.0399742176821843	0.881944691806727	Not sig
Rbsn	-0.394801491541863	0.0331774647118746	Not sig
Mrps25	0.1809595591174	0.407328345650312	Not sig
Dguok	-0.307768066966673	0.252263400021639	Not sig
Camta1	0.00121108559055839	0.997013578464803	Not sig
Csf1	1.53383541023662	2.4514860660585e-05	Up
Strip1	0.308978516905488	0.253057440646344	Not sig
Kif1a	1.93739237072663	0.0207299157725808	Up
Slc25a11	-0.575014853173455	0.0453442369854148	Not sig
Chrne	-1.59813959548715	0.385922221115956	Not sig
Cmc2	-0.173881683070099	0.753429888089594	Not sig
Chfr	0.0742748366989246	0.780091066173965	Not sig
Hoxa2	-0.725641517532774	0.337741446038228	Not sig
Tex261	0.0396619977625251	0.863967179507869	Not sig
Fam120b	-0.126248572261702	0.541159380112152	Not sig
Tbp	-0.0442094851076636	0.889393831659001	Not sig
Psmb1	0.262879825345217	0.217733147687018	Not sig
Pdcd2	0.323430890332905	0.170974587246749	Not sig
Dll1	-0.257504019550528	0.383203068966608	Not sig
Nol3	-0.510431066278209	0.227590271787694	Not sig
Fhod1	0.279319571254915	0.319182218784873	Not sig
Slc9a5	0.343892155991256	0.642945018700096	Not sig
Elmo3	-0.237805795788758	0.172682333450277	Not sig
Stc1	0.687019126912101	0.110135965102164	Not sig
Matcap1	0.479495986889695	0.502505151964604	Not sig
Tppp3	-0.0369256083326814	0.971469292258111	Not sig
Msh3	-0.261291776644121	0.201180314318442	Not sig
Adamts13	-4.37246222780231	0.0397972549242574	Down
Tmem208	-0.0381657959759281	0.909404625845938	Not sig
E2f4	0.405314967203004	0.0908415295621546	Not sig
Surf4	0.354154965549249	0.0474933810256164	Not sig
Surf2	-0.109163515232512	0.693906008885163	Not sig
Dnajb9	0.217263176546389	0.34377609413885	Not sig
Naf1	0.402786480773648	0.166815690563981	Not sig
Yes1	-0.0867083090703373	0.727320687717087	Not sig
Ppp1cb	0.051134112664239	0.79327891100655	Not sig
Gorasp2	0.42778333802986	0.0300362344236391	Not sig
Tsen15	0.382835323799224	0.218480781742591	Not sig
Efr3a	-0.00179465551049538	0.993545707257306	Not sig
Trappc2l	0.0957245973832861	0.759658490991445	Not sig
Acsf3	-0.292258426939753	0.153344149198829	Not sig
Ddx19a	0.120993770424709	0.601632816249183	Not sig
Galns	0.637165326152166	0.504578150707742	Not sig
Gata2	-0.419104966333403	0.214765679540122	Not sig
C8g	-0.892526491196329	0.105938672990097	Not sig
Entpd2	0.34819535089044	0.456173648725709	Not sig
Rabl6	-0.0807428112263649	0.723295799708961	Not sig
Ptgds	-0.535257109647346	0.643224712315256	Not sig
Edf1	0.15888010921732	0.440793325718423	Not sig
Clic3	-0.545500147508748	0.114552870537297	Not sig
Npdc1	0.60879444308416	0.0533172958783915	Not sig
Fbxw5	-0.0843636786830787	0.770923390081826	Not sig
Slc25a13	-0.589872509817585	0.0130225659554245	Down
Ube2i	0.163672221959699	0.471103289013554	Not sig
Tsr3	0.15459274566417	0.627038847658901	Not sig
Unkl	-0.62272947429392	0.0120014393988067	Down
Lrrk1	0.380395143136817	0.151205133102904	Not sig
Aldh1a3	0.357041612767871	0.75628484463019	Not sig
Actn1	1.63217360416292	2.68290223474008e-06	Up
Sirt2	-0.103418405541883	0.599921418193807	Not sig
Hnrnpl	0.159376939592155	0.446842660009418	Not sig
Nolc1	0.510415809517394	0.028088407372676	Not sig
Casd1	-0.370236403164585	0.0265385662309275	Not sig
Cnksr3	0.321393486701962	0.216310502467931	Not sig
Mtmr1	-0.143879662898168	0.545043310707	Not sig
Hmgb3	0.958993464180404	3.87117371298563e-05	Up
Map2	-0.353036694125149	0.200069407359995	Not sig
Cyp2j9	-0.284462379071512	0.319025751841556	Not sig
Abca1	0.683964946402795	0.00367761500715388	Up
Nipsnap3b	0.880789691519039	0.000120064693429724	Up
Lage3	0.144027265050873	0.609752169428503	Not sig
Ubl4a	0.190130407363705	0.296744721412066	Not sig
Gdi1	0.138497168716327	0.44392017865811	Not sig
Sash1	1.07439142622181	1.7412316373476e-05	Up
Gadd45b	0.684218131598515	0.281610586079442	Not sig
Slamf6	1.79290892899517	0.150394860018951	Not sig
Zdhhc12	0.314078943463799	0.250898406592045	Not sig
Endog	-0.380118111095534	0.291288205690352	Not sig
Cybb	0.428575618383038	0.278421813611278	Not sig
Golga7	0.0234512005224876	0.928745046416198	Not sig
Xk	0.139552028721777	0.906203647426193	Not sig
Pcolce2	-0.613223314505409	0.454231635174547	Not sig
Cd48	1.54661995066826	0.0210445494901078	Up
Clpx	-0.155680581344682	0.458315831556943	Not sig
Trabd	0.226184289431185	0.275696050714257	Not sig
Dennd6b	-0.181364319895866	0.612693444847588	Not sig
Cd83	0.15466804967809	0.866614891778623	Not sig
Cltrn	-0.87600300988729	0.00277846529668066	Down
Ace2	-0.204966623855737	0.297794163562932	Not sig
Gzmb	2.83757388557193	0.0210487775607223	Up
C4a	1.21315239984442	0.294540840894486	Not sig
Ager	-0.221335016776808	0.837172966165109	Not sig
Atf6b	0.147379863271274	0.522186589435101	Not sig
Egfl8	-0.364264719107081	0.680223545543015	Not sig
Notch4	-0.190499659992014	0.475578366699272	Not sig
Ppt2	-0.34272837069046	0.298663235081369	Not sig
Prrt1	-0.32491393994162	0.802358254684202	Not sig
Rnf5	-0.265047245037445	0.290757445902611	Not sig
Fam163a	0.935051989924204	0.0112600618522556	Up
Cacfd1	-0.0159958732144211	0.957943481780738	Not sig
Hivep2	0.13973044644621	0.732090451443473	Not sig
Arnt	-0.106884330628244	0.591403297457105	Not sig
Itga2	0.908986758167109	0.150245459722624	Not sig
Mocs2	-0.337829048180704	0.246497565703592	Not sig
Nat9	-0.434709519893517	0.0824019182377679	Not sig
Lpl	-1.03901178733832	0.35688837942567	Not sig
Atp6v0e	0.0373798273158444	0.898089414539034	Not sig
Zfp318	-0.0739891658938858	0.757456987965344	Not sig
Ttbk1	-0.4263042684016	0.415599043314162	Not sig
Srf	0.316211384632499	0.200515457390756	Not sig
Gata3	-0.55656114141455	0.101849579785686	Not sig
Gata5	-0.875975917677092	0.161996126092945	Not sig
Lama5	0.0676581239771328	0.80454621612892	Not sig
Steap1	2.02164692682473	4.52889067661927e-05	Up
Steap2	0.331562350074101	0.387146785763072	Not sig
Hspa8	-0.157094038165849	0.651156603234749	Not sig
Serac1	-0.203178307680918	0.61588956964321	Not sig
Pdzd11	0.1015951492981	0.746487284467489	Not sig
Psma2	0.338309092345031	0.0623120859276821	Not sig
Mrpl32	-0.0994262521803931	0.749115664114258	Not sig
Setdb1	-0.01689133161857	0.949946310819263	Not sig
Anxa9	0.227529625343011	0.752608353290398	Not sig
Arnt2	1.0637426185146	6.5133968550059e-06	Up
Prune1	0.572079942465865	0.00653792673059566	Not sig
Cers2	0.30409564624933	0.0669667161233061	Not sig
Capza2	0.183811431728917	0.309355983219615	Not sig
Plekho1	1.83758285398516	2.09077264221433e-05	Up
Vps45	0.285374519656131	0.206351068975273	Not sig
Prpf3	0.130695896228319	0.649854471352633	Not sig
Anp32e	-0.0383242849438491	0.86488904037099	Not sig
Aph1a	-0.044624506582912	0.902998460415154	Not sig
Tab2	0.270692902816025	0.140401630067974	Not sig
Ppil4	0.254130237202863	0.270137435460367	Not sig
Cnih1	0.293952247549544	0.188197396936873	Not sig
Eps8	-0.307696296698507	0.175403597662959	Not sig
Med22	0.104102540007019	0.664043261512589	Not sig
Surf1	-0.090299632645168	0.726606091204289	Not sig
Med28	0.300294086421836	0.316153282068796	Not sig
Qdpr	-0.781931828042989	0.0076176762389855	Down
Gnrh1	-0.582522821658064	0.404889466725627	Not sig
Sqstm1	0.655980900744436	0.00608082386863618	Up
Nfe2l2	0.293174380892106	0.333176733272252	Not sig
Rxrg	-1.40031956460962	0.319883525735662	Not sig
Rxra	-0.115549664377694	0.626525528325544	Not sig
Adamtsl4	1.57799183540914	0.000704861677585392	Up
Fcrl2	2.28308216566816	0.0313991745692417	Up
Prpsap1	0.0418176274494088	0.878828577446363	Not sig
Fam184b	-0.528213845697966	0.65355302244385	Not sig
Ncapg	2.30971797117123	4.09396976880367e-12	Up
Lcorl	0.0323612719574508	0.903945564947853	Not sig
Lta4h	0.0133108372574313	0.957163318992202	Not sig
Amdhd1	-2.24050086531169	0.000250750082339855	Down
Dstn	0.318575695378638	0.0657417195805986	Not sig
Macroh2a1	0.117516515075328	0.536113247422841	Not sig
Gtf2ird2	-0.528217802659522	0.0949922960170339	Not sig
Bola1	0.228227633939502	0.536113247422841	Not sig
Castor2	-0.206463612068474	0.564237587663786	Not sig
Fcgr1	1.37320621130914	0.0502012318158204	Not sig
Ncf1	1.89529217303901	0.000125624189478703	Up
Wnt11	-2.82989577616515	5.81869462482456e-05	Down
Adss2	0.441108036925908	0.0522545134688933	Not sig
Spmip3	1.31242067700143	4.25719970712074e-05	Up
Il17rb	1.14014584213452	0.000269613123245944	Up
Cacna1d	-0.782135278445298	0.00733197587287259	Down
Chdh	0.146109087558349	0.630087504143827	Not sig
Actr8	-0.0695801169867039	0.806071204182013	Not sig
Lrrc27	-0.0895738789653823	0.921841199407523	Not sig
Stk32c	-0.46605310448072	0.468345336963495	Not sig
Fnta	0.0920411188059224	0.663205528456811	Not sig
Mtrex	-0.208410013163585	0.612629491927253	Not sig
Lbp	-0.105752457656055	0.821894473750046	Not sig
Celsr1	-0.341756323610429	0.152249112455326	Not sig
Fli1	0.2406889505495	0.513206614245134	Not sig
Stard13	0.248457719713419	0.431608787639297	Not sig
Camk1g	-1.22399753459656	0.110167637469482	Not sig
Utp25	-0.0649346479623093	0.839814730008408	Not sig
Hsd11b1	0.0397265857440768	0.981596696853466	Not sig
Syt14	0.566679177608302	0.0726352042336787	Not sig
H2-M3	0.263683535310185	0.646205181677569	Not sig
Lonrf3	-0.0586681368662074	0.920451921234592	Not sig
Atp5f1e	-0.463009992347481	0.0228064212474224	Not sig
Nelfcd	0.26020920272792	0.293572737360955	Not sig
Ctsz	0.337143084213384	0.203362346712963	Not sig
Prelid3b	0.405577087176213	0.047426089300808	Not sig
Sertad4	2.62561934556737	8.8739153555355e-07	Up
Ube2a	0.077775571996782	0.789608169142889	Not sig
Slc25a5	-0.451180614219996	0.0455887730544221	Not sig
Ppdpf	0.0449301099301633	0.891723335272468	Not sig
Col20a1	-0.815498117980567	0.29373325804041	Not sig
Pls3	0.0872018911021645	0.704350139709728	Not sig
Mpped2	0.155979561810688	0.79073199679958	Not sig
Nkap	-0.0777057117522294	0.780619490512555	Not sig
Ndufa1	-0.363499961035088	0.181681380638622	Not sig
Wt1	-0.664575921142852	0.0314764990918878	Down
E2f3	1.19478023483559	6.35245248638512e-05	Up
Cr1l	-0.0340694194732055	0.890475947721942	Not sig
Ppfibp1	0.673206933172604	0.00445183778297913	Up
Cd46	-0.843293990488259	0.060560273387771	Not sig
Cd34	0.255196114561051	0.259781185725174	Not sig
Plgrkt	0.00556033318066146	0.985153319658515	Not sig
Cd274	-0.982604078033921	0.0070291774868137	Down
Gtf3a	-0.1513826560535	0.607299891619981	Not sig
Mtif3	-0.494487148819554	0.0583768517761294	Not sig
Lnx2	-0.00701694663463413	0.982961840941722	Not sig
Dyrk3	0.970861211533452	0.0769274066748494	Not sig
Mapkapk2	0.940535629921052	2.87729373999027e-06	Up
Lamp2	-0.237083850355038	0.261295200806916	Not sig
Atxn10	0.317816365896966	0.0792544627047172	Not sig
Foxred2	0.517921458708783	0.0923669691602527	Not sig
Eif3d	0.506081250320215	0.0148684691631674	Not sig
H3f3b	0.41159656198184	0.0897467170968998	Not sig
Nup50	0.0491740701963042	0.848964837801007	Not sig
Phf21b	-0.321046008822418	0.618362802400805	Not sig
Ift27	-0.219662405516205	0.492930667036056	Not sig
Pacsin2	-0.294652800415168	0.0909303162162617	Not sig
Cmah	-0.832263814156326	0.000257531997617889	Down
Ttll12	0.74109830445933	0.00477688463257994	Up
Bik	-0.289128086387434	0.456202928753443	Not sig
Scube1	-0.83937163041142	0.474728330216841	Not sig
Tox4	0.0044086941817994	0.985410251158351	Not sig
Mrps18c	0.592138572471622	0.104360424457056	Not sig
Sulf1	0.0626402482548946	0.894733654099184	Not sig
Srsf6	0.157299598594387	0.402952934662046	Not sig
Plcg1	-0.217049013539903	0.281868173629319	Not sig
Kctd2	-0.00850462388068325	0.979672492416204	Not sig
Tmprss6	-2.110834748647	0.187263733946521	Not sig
Kctd5	0.564573275194497	0.0725266075344981	Not sig
Etaa1	0.0374480721359087	0.918698740078714	Not sig
Matn4	-0.897445251793877	0.138374191162434	Not sig
Slpi	3.04474565612565	0.0286259473517117	Up
Sdc4	0.558287635879291	0.07494789063181	Not sig
Il13ra1	0.752284341372551	0.00667448103456039	Up
Nbr1	-0.413298726196484	0.00277846529668066	Not sig
Cyth1	-0.277233054876183	0.162097562873478	Not sig
Rnd3	1.06095453624009	0.00131833310087479	Up
Brca1	2.83406976500185	1.32487771236782e-23	Up
Cntnap1	-0.710435935688972	0.158846288903572	Not sig
Nt5c3b	-0.416421138272621	0.393493343134237	Not sig
Coa3	0.334998883832238	0.0372748020866363	Not sig
Med24	0.0377611167239523	0.876433882398124	Not sig
Psmd3	-0.213928732894664	0.228197110875683	Not sig
Exosc10	0.182091980354883	0.353484164669352	Not sig
Glod4	0.0878764681603779	0.732090451443473	Not sig
Vps53	-0.163376196276683	0.393487257929436	Not sig
Taok1	-0.0166590738218586	0.941402223224371	Not sig
Dnttip1	0.0584610476885332	0.854318233144885	Not sig
Acot8	-0.0903375451980845	0.75288242383103	Not sig
Cd300lg	-0.842555661097557	0.00161084519776999	Down
Mpp2	-0.0455780869253314	0.929428229613355	Not sig
Vtn	-0.803477164066264	0.698878238063475	Not sig
Nlk	-0.000571461988925819	0.998255533188077	Not sig
Traf4	-0.158058145871326	0.576382549902867	Not sig
Aldoc	-1.71296125909756	0.00134117942928603	Down
Rpl19	0.349654750860622	0.137291218518977	Not sig
Nek8	-0.406419010939782	0.135961064404418	Not sig
Cacnb4	-1.1626259461005	0.0153400709142988	Down
Plxdc1	-0.159553328276347	0.93441639657594	Not sig
Arl5b	-0.257977321220947	0.206485265050118	Not sig
Zfp207	0.109142302710649	0.566280850249063	Not sig
Psmd11	0.652015423618569	0.0010368498719997	Up
C1qtnf1	-0.418281791271018	0.0829066245991214	Not sig
Pipox	-0.395456047134042	0.23738051778421	Not sig
Timp2	-0.189666066752829	0.53384423738937	Not sig
Zc3h18	-0.054453033547011	0.846385556876288	Not sig
Top2b	0.0534434808357796	0.84665394128236	Not sig
Rarb	-0.411513942812055	0.209312877658087	Not sig
Igfbp4	-1.05089954823107	3.97945183632759e-06	Down
Cdc6	3.74366408222534	1.74512753652384e-19	Up
Suz12	0.349136980652387	0.0738627953340357	Not sig
Atad5	1.81243071670681	4.25901071793311e-10	Up
Crlf3	0.173263441796708	0.588056276223895	Not sig
Tns4	0.404209316894139	0.774936231818106	Not sig
Tnfaip1	0.693801122143218	0.000885944146546429	Up
Abr	-0.320282762728601	0.0318708061310545	Not sig
Rab11fip4	-0.917720971596152	0.00470271628608558	Down
Cd40	-0.0117319325724408	0.988621299111574	Not sig
Slc35c2	0.0462952829636755	0.89673894345196	Not sig
Zfp334	-0.124803141281936	0.837486982032468	Not sig
Elmo2	0.290124403624829	0.167231819721066	Not sig
Wsb1	0.21397204266826	0.380683075541909	Not sig
Ttpal	0.424141916197479	0.142426261058735	Not sig
Rhot1	-0.0612531902575952	0.828339086700371	Not sig
Hnf4g	-0.371612119181541	0.412044523772865	Not sig
Rhbdl3	-0.0283926649336574	0.961793409270445	Not sig
Ada	0.242434166933734	0.765460542883527	Not sig
Serinc3	-0.0587746451291978	0.845445134500459	Not sig
Tha1	-0.086218562195415	0.825668425923466	Not sig
Pgs1	0.777412177764301	0.00439533685105717	Up
Birc5	1.81783762747181	1.15371430870711e-07	Up
Afmid	-0.722837117794477	0.0856983235336098	Not sig
Pigt	-0.0214403815197202	0.942935927301109	Not sig
Wfdc2	0.80039371465118	0.0103090569005986	Up
Etv4	1.53765359717358	0.0328978688895713	Up
Dbndd2	-0.331466257547473	0.615081197421443	Not sig
Mmp9	2.60837434713383	0.00189381555188197	Up
Slc12a5	0.0132542156835997	0.988017103183683	Not sig
Ghdc	0.0956595128654229	0.799337582533155	Not sig
Pltp	-0.404793193545236	0.31060846567273	Not sig
Slc12a7	-0.300175045698294	0.174796051039913	Not sig
Ctsa	-0.199336753268632	0.387118297065397	Not sig
Zswim1	0.380722367960215	0.254940281673622	Not sig
Slc12a4	1.06690744636799	4.87489134829176e-06	Up
Myo1c	0.534884045763525	0.00940020620179328	Not sig
Crk	0.0876941924845474	0.662991767823793	Not sig
Cox7c	-0.419559499178134	0.0788425718528234	Not sig
Pitpna	0.400197792632176	0.0188705788181009	Not sig
Mlx	-0.204894747053701	0.525540755290185	Not sig
Retreg3	-0.169096669975159	0.359501443654825	Not sig
Jph2	0.0768438694614689	0.93078147557336	Not sig
Dhx58	-0.82229816838506	0.197773397645172	Not sig
Rab5a	-0.126739083020116	0.582343333568338	Not sig
Nkiras2	-0.0292621780912334	0.919568144520856	Not sig
Ppp2r5c	0.284241070127782	0.0555125582811877	Not sig
Ift52	-0.237682303199444	0.203595228095866	Not sig
Mybl2	0.777700482278631	0.236337856734694	Not sig
Sgk2	-1.11003995906818	0.00193278819846622	Down
Eya2	0.310201904337698	0.770417365791833	Not sig
B4galt5	-0.14970433880913	0.760063731504856	Not sig
Hnf4a	-0.439745310588463	0.104632954129408	Not sig
Ptgis	-0.143638479679742	0.872153571987726	Not sig
Cadps2	-0.13392111753471	0.653456453560583	Not sig
Ddx27	0.450918562088428	0.0196427659505947	Not sig
Cyth3	-0.153549855608824	0.619114074743221	Not sig
Cyth4	1.21450981884125	0.000995269178400415	Up
Rac3	0.0787149102272484	0.906190206934393	Not sig
Rrp7a	0.399496101667014	0.0565036341344238	Not sig
Cyb5r3	0.753851961838127	0.00362321337414376	Up
Ints2	-0.430911833620764	0.00950156591670018	Not sig
Med13l	0.0789507086121804	0.802181428252669	Not sig
H2bc4	-0.252655575143542	0.270394975137802	Not sig
Baiap2l2	-0.214386298268352	0.31060846567273	Not sig
Mafk	0.184193452167518	0.622465434135109	Not sig
Med1	-0.0712698903667995	0.761303890825358	Not sig
Erbb3	-0.35881029761372	0.268237970134158	Not sig
Stard3	0.0701527032107003	0.806696279387092	Not sig
Ikzf3	1.06559070646243	0.255298545986194	Not sig
Mfng	0.173995363917083	0.746224012408338	Not sig
Vmp1	0.944319989827281	4.6631644901568e-05	Up
Uchl5	0.422875808382526	0.0823989477534661	Not sig
Glrx2	-0.272284901223954	0.219380763277934	Not sig
Ro60	-0.127115808659989	0.621617190534643	Not sig
Stk4	0.0309840184773297	0.897973570429968	Not sig
Wfdc15b	-2.34371955636002	0.015886158469532	Down
Pmp22	0.0259618319140017	0.941249095487293	Not sig
Gdf9	-0.586661942435687	0.792593413874771	Not sig
Zcchc10	0.48013722802137	0.179406008092195	Not sig
Psmb6	0.310802896995156	0.0714389115134851	Not sig
Spag7	0.0940518778432681	0.744901791100208	Not sig
Pfn1	0.889119092720851	4.73855162551076e-05	Up
Tomm34	0.284914873824312	0.251694879335826	Not sig
Ywhab	0.258890878981123	0.123666093170202	Not sig
Ksr1	0.159753704482994	0.753236045649295	Not sig
Gpx3	-0.366678041975939	0.0375025563385027	Not sig
Anxa6	0.561758804469507	0.0411621159912092	Not sig
Il12rb2	1.81480804129879	0.209253565601726	Not sig
Zkscan6	-0.0952859425034091	0.803184858285081	Not sig
Kpna2	0.71526029432523	0.0458451935690484	Up
Smurf2	-0.0335991361976196	0.887512307112989	Not sig
Cep95	-0.241859161144189	0.44022068962202	Not sig
Vezf1	-0.169994990744694	0.325454445031685	Not sig
Cuedc1	-0.103654882529704	0.777417130761727	Not sig
Srsf1	0.249986131792048	0.200375791777469	Not sig
Abi3	0.323950255682787	0.515847110741466	Not sig
Shroom1	-0.199760041471966	0.886432571605677	Not sig
Kif3a	0.141526375156587	0.666854478981674	Not sig
Septin8	0.832302450337902	0.00348721129115761	Up
Mtmr4	-0.0472932035288408	0.87139386973282	Not sig
Mrm1	-0.249720219824109	0.43881957571571	Not sig
Mapt	-0.526118555456459	0.00197512452865189	Not sig
Kansl1	-0.206924897601577	0.252403919757825	Not sig
Gid4	-0.337871619367084	0.0499771942871646	Not sig
Myo1b	0.526614899279462	0.0637077225268043	Not sig
Dhx40	-0.0883688791546059	0.670899147679838	Not sig
Ypel2	1.31230798548435	0.00109080080136017	Up
Akap1	0.0405868600083512	0.881812046974676	Not sig
Nol11	0.144514486498656	0.570541086765358	Not sig
Derl2	0.327243327267677	0.198385192381535	Not sig
C1qbp	0.232688238574262	0.160893731251363	Not sig
Rpain	0.13627549432874	0.701128033952785	Not sig
6330403K07Rik	-1.17308671165074	0.524650418155526	Not sig
Slc13a3	-0.498611267294933	0.0678902790890898	Not sig
Kcnab3	-0.577960664879174	0.523328085556541	Not sig
Chd3	-0.382939046141154	0.093508389398267	Not sig
Kdm6b	-0.289363526722308	0.204737022164278	Not sig
Appbp2	0.139701975680859	0.54362404657573	Not sig
Wnt9b	-1.85158425953911	0.00116523611995125	Down
Adora2b	1.30619819495532	0.0182014803028044	Up
Ncor1	-0.126493335003752	0.512765960923851	Not sig
Trpv2	1.56237547811905	0.000985199879381668	Up
Cenpv	0.547258175848115	0.0579066930587529	Not sig
Pcgf2	0.127959397335268	0.678468754371438	Not sig
Cwc25	-0.0285446298204509	0.924581585845822	Not sig
Pip4k2b	0.440913167663789	0.0440727062839413	Not sig
Trim37	0.293259336658577	0.124423163870177	Not sig
Ybx2	-1.33304992234336	0.00879625128395218	Down
Ctdnep1	0.358120858707615	0.173857858748245	Not sig
Elp5	0.274535729415397	0.245182596817101	Not sig
Slc2a4	-1.43803752949864	0.118886634554513	Not sig
Gabarap	0.105451820031364	0.682357236853201	Not sig
Cldn7	0.82603722612716	0.0268027183534953	Up
2810408A11Rik	0.253089766325814	0.671742971252158	Not sig
Phf23	0.292861357163823	0.241718355041077	Not sig
Acadvl	-0.0131720472026403	0.965543598872089	Not sig
Dnah11	-2.05472823180707	0.00449800187670396	Down
G3bp1	0.305625513123003	0.118625135648148	Not sig
Atox1	0.453873324416924	0.0334863474786569	Not sig
Sparc	0.922006506162054	3.70933107392747e-10	Up
Mief2	-0.342093762722744	0.286567135996485	Not sig
Tbx3	-0.108563318536107	0.839178167913182	Not sig
Mmp7	7.54694222295519	5.20390053487918e-07	Up
Dusp14	0.552739529504929	0.18426615363656	Not sig
Tada2a	0.385650827610101	0.100950493419785	Not sig
Ikzf1	1.73899335893866	5.35882532759886e-06	Up
Pnpo	-0.480419285640313	0.0379892065428584	Not sig
Cog1	-0.0953948894160662	0.681354881118845	Not sig
Cbx1	0.0893273137948829	0.661143116010918	Not sig
Cdk5rap3	0.186241987386971	0.492088767757777	Not sig
Copz2	-0.621578834662386	0.0318867749542291	Down
Slc25a39	-0.175794010276892	0.488639894051557	Not sig
Sp2	0.0822547169717612	0.81716214837182	Not sig
Aatf	0.278450724881816	0.416619116409172	Not sig
Lhx1	-1.05605553714272	6.81668480307472e-06	Down
Dync1h1	0.0772114956505742	0.686369536119624	Not sig
Cpsf4l	-1.51638213987604	0.015878794556289	Down
Pex12	-0.413400673495639	0.132518451084845	Not sig
Ndel1	-0.372905875549793	0.148813976702765	Not sig
Slc25a35	-1.15383071123153	0.00107398539376189	Down
Zbtb4	0.0346381565484369	0.912135769206863	Not sig
Tnfsfm13	0.541947911656188	0.746487284467489	Not sig
Mpdu1	0.165592104457195	0.410689220631016	Not sig
Fxr2	-0.0251605066524619	0.923568350165904	Not sig
Atp5mc3	-0.391832544768907	0.0906124397824239	Not sig
Cd68	2.86917240140195	1.93909093190205e-26	Up
Acsl1	-1.16998169837352	0.00446766693253711	Down
Abca5	-0.146392096598631	0.526913517653334	Not sig
Smyd4	-0.23990902964199	0.501743368891594	Not sig
Lsp1	1.2205466783756	0.00628180844025472	Up
Zfyve27	-0.13266093053316	0.534893437275835	Not sig
Avpi1	-0.0491590563423095	0.909371737757479	Not sig
Myh11	-0.490257829049805	0.25887486671016	Not sig
Rad51d	-0.507620846287334	0.036061930943287	Not sig
Fndc8	0.312849780359738	0.912696809548191	Not sig
Unc45b	-0.491073024435476	0.328875768193668	Not sig
Pank3	-0.460425563613192	0.0722447172151966	Not sig
Rars1	0.427431406436016	0.0467230145925689	Not sig
Wwc1	0.788965996350242	0.000944522930892984	Up
Mrpl58	-0.0935176317627344	0.717816152343725	Not sig
Fdxr	-0.434510955197211	0.173414888113226	Not sig
Mrpl45	0.0213386084354295	0.949481707652646	Not sig
Mb	-0.0721775031503493	0.963595228230547	Not sig
Irf1	0.690155237156457	0.0673730388344301	Not sig
Slc22a5	-1.18869937468207	2.75352585835245e-07	Down
P4ha2	1.04820573768642	6.90760032892653e-08	Up
Arrb1	-0.388734441022668	0.0349376893916151	Not sig
Cxcl16	0.947964791900506	0.000105063837338682	Up
Pelp1	0.422621388209419	0.0750620034947542	Not sig
Med11	0.59773618266797	0.0420685118544271	Up
Ccl6	1.90691916993479	0.000142114348346449	Up
Ccl4	1.10643280094835	0.300766235888691	Not sig
Natd1	-0.357242189357643	0.0771657052742095	Not sig
Map2k3	0.244653898146538	0.294532464434219	Not sig
Ywhah	1.36022334731029	2.64400479465146e-07	Up
Sart3	0.139311040178928	0.675314963240471	Not sig
E2f2	1.25592575291978	0.000625812071964942	Up
Slfn3	-1.25003321735795	0.0151922837526676	Down
Nars2	-0.152146490616411	0.6021779971855	Not sig
Slc35b4	0.301929576288666	0.244909272501331	Not sig
Dnah1	1.52321091942013	0.102122092168387	Not sig
Dalrd3	-0.223817661623038	0.288445101272982	Not sig
Fis1	-0.172059101449825	0.410359973430226	Not sig
Plod1	0.14816028982289	0.580511024031593	Not sig
Rab3d	0.582922899407537	0.023669359025425	Up
Mfsd3	-0.370226373589915	0.517490797832121	Not sig
Slc25a22	0.0133114806806018	0.975486119164563	Not sig
Atp6ap1	0.0156958240605336	0.946410521960799	Not sig
Dnase1l1	0.159186898821812	0.616651743460907	Not sig
Aldh3a1	0.245863138582736	0.935989892682165	Not sig
Ccl9	3.73990445490658	1.33969545695135e-07	Up
Scrn1	-0.456720103416204	0.323438938539142	Not sig
BC005537	-0.177878403643811	0.326686823400865	Not sig
Isyna1	-0.106864674783114	0.786634993667707	Not sig
Hars2	-0.307259233179682	0.0728805563695793	Not sig
Tmem160	0.172353430313874	0.532157058871879	Not sig
Rab5c	0.024894702614834	0.929428229613355	Not sig
Styxl1	-1.42979817289279	0.256526658804891	Not sig
Mdh2	-0.363149514688532	0.0639261262416849	Not sig
H13	0.256628159707523	0.290900376724369	Not sig
Rnf145	0.50308551310304	0.0681483736636306	Not sig
Scn1b	0.864437680266849	0.0419306780106558	Up
Atp6v1e1	-0.422188870786466	0.087756261537731	Not sig
Chtf18	2.20095086271769	1.08602399309083e-06	Up
Etnppl	-0.908579272879351	0.135864628594711	Not sig
Rps6kl1	0.423056115224825	0.749554752390715	Not sig
Ppp1r12c	0.217971204757008	0.325205410038152	Not sig
Ahr	0.21509010723241	0.416619116409172	Not sig
Map1s	0.434282435388504	0.174568979648535	Not sig
Dpep1	-1.53349075041705	0.000620751478549529	Down
Tmem129	0.0431209433831707	0.890804490472931	Not sig
Nop9	0.412976130150505	0.122801031698093	Not sig
Hsd17b1	0.136490311094061	0.944143920901878	Not sig
Atp6v0a1	0.22723181767792	0.279917092653058	Not sig
Psmc3ip	1.07302340861706	0.00856252391983458	Up
Grb7	-0.76250726594209	5.75200127239529e-05	Down
Noxo1	-0.186684100263355	0.796492279802475	Not sig
Aoc3	-0.188871152274798	0.762810618779564	Not sig
Zfp687	0.128335989589737	0.611473581321346	Not sig
Gdpd2	-1.20866090567208	0.269148399967348	Not sig
D8Ertd738e	-0.0547168865690125	0.835084356213885	Not sig
Calm3	0.203391904254593	0.307806551009731	Not sig
Cops3	0.318089069783213	0.13549237198145	Not sig
Fkbp8	-0.0139793350971271	0.953065049525361	Not sig
Ddx39b	0.303526681171143	0.0967047083137599	Not sig
Gipc1	0.464717396453858	0.0152729299455423	Not sig
Tlcd1	-0.788767850368527	0.0148701396554627	Down
Plscr3	0.913967710169221	0.000248875020203153	Up
Ptger1	-1.04778195907123	0.115609609609554	Not sig
Arhgef25	0.152590445083613	0.718611725381119	Not sig
Xab2	-0.0559648671834468	0.82996453277051	Not sig
Cdc37	0.13872644826626	0.426737015002303	Not sig
Rab4a	-0.137546721946384	0.658959380582542	Not sig
Trip10	0.622316098466197	0.0396761459378212	Up
Cops6	0.156480720680294	0.437150841182131	Not sig
Ubb	0.107303532537437	0.749115664114258	Not sig
Ap4m1	-0.0208218399577506	0.954746808803387	Not sig
Gyg1	0.20749089975547	0.274681006676463	Not sig
Rcn3	0.720115324646642	0.00905867929176186	Up
Slc6a8	0.0806396517648784	0.721537713600988	Not sig
Arid3a	-0.257254960904736	0.321239291366394	Not sig
Pdk4	0.357577031906599	0.79073199679958	Not sig
Ubxn6	-0.0247479189388101	0.919568144520856	Not sig
Mydgf	0.244006523560186	0.32791802547199	Not sig
Cyb561	0.973795379800594	0.000648570267752032	Up
Sema6a	1.1273100736229	0.000205947898189061	Up
Ccdc12	0.236876638269105	0.259941550584206	Not sig
Fmc1	-0.307411824746133	0.448917706415429	Not sig
Akt3	0.318398943387251	0.431100803392138	Not sig
Mrpl24	-0.0310319444595316	0.89968206632606	Not sig
Gle1	-0.16194537591691	0.450062667277657	Not sig
L3hypdh	-0.80923495602522	0.0478753514340051	Down
Lyst	-0.266055554484384	0.233362891263533	Not sig
Slc35e1	-0.0265939234504285	0.920451921234592	Not sig
Calr3	-0.481841229528864	0.457809680290745	Not sig
Tmc4	0.0151021980089148	0.963066043857216	Not sig
Syne4	0.205458019468492	0.536888098449872	Not sig
Polr2i	0.23511843028727	0.391877245345843	Not sig
Krt10	-0.271821781720038	0.489887932362568	Not sig
Iyd	-0.812714996559046	0.00691735274106002	Down
Rmnd1	-0.417965924260584	0.0180652974848949	Not sig
Ccdc170	-4.88511455387048	0.0241260322051705	Down
Esr1	-0.652991640039977	0.0540940813106369	Not sig
Fbxo5	1.28656504231907	0.00136109729328133	Up
Mtrf1l	-0.390868762706163	0.172885539130866	Not sig
Hdac2	0.218623414353467	0.314415827210743	Not sig
Frk	0.632117975526073	0.0137239452684619	Up
Rwdd1	0.375406127934076	0.090878069543089	Not sig
Clvs2	1.57811796366333	0.495517701962408	Not sig
Trdn	-2.50979891399712	0.00919668140947671	Down
Hey2	-0.171927327260186	0.825668425923466	Not sig
Stxbp5	-0.0182938305165111	0.950645883932765	Not sig
Hint3	-0.0751183983255939	0.794839210326947	Not sig
Trmt11	0.267057072740761	0.375145205532806	Not sig
Katna1	0.197147413493008	0.369870619444314	Not sig
Pcmt1	-0.0687590263203293	0.803607935165632	Not sig
Lrp11	0.532195756849772	0.122563555101401	Not sig
Mtres1	0.0776417923157168	0.843307557662064	Not sig
Sec63	0.283425767192648	0.120877747766484	Not sig
Snx3	0.153095187266429	0.459836559464031	Not sig
Aig1	-0.146808989388855	0.610056357446762	Not sig
Adat2	0.162689597185454	0.719614907349656	Not sig
Pex3	-0.294032899493103	0.235923774276975	Not sig
Fuca2	0.0153144323477988	0.978721581530249	Not sig
Cep57l1	0.236458390870494	0.510604428731326	Not sig
Ltv1	0.494596321925224	0.00993200138303562	Not sig
Plagl1	-0.306919521975835	0.36016505054648	Not sig
Cd164	0.091316545229192	0.653485712556247	Not sig
Utrn	-0.446547424383272	0.122278963156793	Not sig
Smpd2	-0.354541656116872	0.243169999494008	Not sig
Mical1	0.901344517758869	0.0328331595071588	Up
Zbtb24	-0.147099195841961	0.597385917557449	Not sig
Wasf1	0.0987952735315997	0.880093598269283	Not sig
Rab32	0.848596869496826	0.00207595711729776	Up
Amd-ps4	-1.98422415584326	0.246627708361163	Not sig
Gtf3c6	0.409375827233635	0.10814696043854	Not sig
Slc16a10	-0.816617867272095	0.00224136489555912	Down
Rev3l	-0.0461568994080307	0.864139334581727	Not sig
Traf3ip2	0.122347325391614	0.81085565236271	Not sig
Fyn	0.141878908119816	0.724239289756909	Not sig
Tube1	1.07729319074546	0.00652625323798695	Up
Lama4	0.379455725994722	0.157217990050113	Not sig
Prep	0.248081278139724	0.288412368789978	Not sig
Tnfaip3	0.808398804193354	0.00380217106533313	Up
Perp	0.221103734515069	0.25523815640659	Not sig
Arfgef3	-0.258035461210663	0.564822608761152	Not sig
Hebp2	-0.250415229452317	0.745825922479106	Not sig
Reps1	0.348000599259923	0.154993736950667	Not sig
Fam184a	-0.330943391443892	0.172418358090245	Not sig
Asf1a	0.0202275357903187	0.957020350504758	Not sig
Gopc	-0.12374598196048	0.585212072529755	Not sig
Qrsl1	-0.00759227921263055	0.983577604600662	Not sig
Rtn4ip1	-0.335842552063445	0.118579444894311	Not sig
Crybg1	0.469333517648433	0.13840406149167	Not sig
Vta1	0.102118170323146	0.683224902327642	Not sig
Smpdl3a	-0.506178279934888	0.203902117310653	Not sig
Reep3	-0.102169210943506	0.681797411174041	Not sig
Fabp7	-0.079968621427779	0.931109407412966	Not sig
Pkib	0.574473633711211	0.438112564178837	Not sig
Serinc1	-0.0819247366177096	0.748008587061298	Not sig
Hsf2	-0.000617757308703247	0.997922075349496	Not sig
Rspo3	0.189881587142144	0.921971217694209	Not sig
Echdc1	-0.322267072959079	0.0909143593371715	Not sig
Mgat4c	0.132492601945112	0.912239317436147	Not sig
Ptprk	-0.313463051939769	0.0804655146757319	Not sig
Dcbld1	0.270258745657695	0.31259591655252	Not sig
Lrriq1	-0.565877405592653	0.512274269358012	Not sig
Ros1	-0.660947047052739	0.660043263463242	Not sig
Slc6a15	0.013816562353495	0.967906434397409	Not sig
Ccdc59	0.266810386648974	0.343882866352901	Not sig
Lama2	-0.415164387328606	0.20918898421319	Not sig
Lin7a	-1.63391193551916	0.00317251706223488	Down
Ppp1r12a	0.0993316822752113	0.663454957845161	Not sig
Sim1	-0.960227604293486	0.00100175600339586	Down
P4ha1	0.142512081060482	0.660072104741758	Not sig
Septin10	0.6610508338034	0.00644385688834974	Up
Lims1	0.452258086226589	0.0161864574667384	Not sig
Zwint	0.522577715493548	0.0040362882089222	Not sig
Ube2d1	0.068267063116556	0.836699624235334	Not sig
Dcn	-0.328595961902877	0.457809680290745	Not sig
Mrln	0.213456396772646	0.911000790304746	Not sig
Slc17a8	-1.59898844316816	0.364268959648545	Not sig
Cdk1	2.254639054596	3.3216913054364e-14	Up
Atp2b1	0.234573318483707	0.314683905379931	Not sig
Rhobtb1	-0.172540274342278	0.562973175295768	Not sig
Cabcoco1	-0.974483629576126	0.00377119063774306	Down
Arid5b	0.456454992829634	0.125338152921607	Not sig
Actr6	-0.0405044391422022	0.933343322632642	Not sig
Bltp3b	-0.0943228035537175	0.745825922479106	Not sig
Poc1b	0.148645647443643	0.600174683668946	Not sig
Dusp6	-0.0443531151768871	0.914156887192457	Not sig
Tmpo	0.726219192219335	0.00010337801604955	Up
Kitl	-0.29731814503685	0.278511607827703	Not sig
Psen1	0.061033864280381	0.823037205278021	Not sig
Sgk1	-0.357059975617113	0.503147102638636	Not sig
Cep290	-0.0820113664687976	0.773825059915683	Not sig
Ikbip	0.237819750880628	0.390813469333607	Not sig
Hbs1l	-0.00326889998328709	0.989092663207582	Not sig
Epb41l2	0.242319007756761	0.459836559464031	Not sig
Apaf1	0.820652358702032	0.00557578583034872	Up
Myb	3.27105253345763	0.0620776374417916	Not sig
Med23	-0.0344343098562807	0.901790927223935	Not sig
Ahi1	-0.14524604838189	0.613116924249573	Not sig
Arg1	4.46919304833869	0.0151473580237934	Up
Nedd1	0.340175312968609	0.18542904503937	Not sig
Enpp3	-0.476363904574124	0.0192156521796527	Not sig
Pde7b	-0.812594463956406	0.00671445691397068	Down
Mtfr2	1.06755824000814	0.195090673636293	Not sig
Map7	-0.287257361673788	0.261295200806916	Not sig
Ccn2	0.927248548779504	0.0016239254959552	Up
Stx7	0.141767550039035	0.503436516237696	Not sig
Moxd1	0.778839794487678	0.800781813420545	Not sig
Pex7	-0.338471916261589	0.141465387927823	Not sig
Ifngr1	0.870456272158823	7.03199581748753e-06	Up
Cfap54	-0.771417096892093	0.300766235888691	Not sig
Cdk17	0.54601505649184	0.0359496981227108	Not sig
Snrpf	0.624213545025919	0.0153032303664298	Up
Ntn4	0.784830294442879	8.52605437566353e-05	Up
Fgd6	-0.0410431623852292	0.935359217247947	Not sig
Ndufa12	-0.38328492200157	0.223276185942844	Not sig
Tmcc3	0.483368335600367	0.0203077818634588	Not sig
Cep83	0.590858599076999	0.00734791472276825	Up
Socs2	0.94997782484503	0.0492199024218858	Up
Nudt4	-0.705882818356022	0.000930928624153172	Down
Nuak1	-0.0118270370394384	0.976823496747704	Not sig
Tcp11l2	-1.12518538533323	3.48301421662453e-05	Down
Cry1	0.289543309961063	0.497402385677118	Not sig
Abtb3	0.221775785925999	0.701485860023709	Not sig
Timp3	-0.214543959879931	0.284969395812772	Not sig
Hsp90b1	0.353932890822258	0.0318884269150551	Not sig
Pah	-1.94853656333398	4.42874645267603e-06	Down
Igf1	-1.12284147523303	1.38795003352231e-06	Down
Washc3	-0.0743467315887561	0.813303360303056	Not sig
Dram1	0.136184173755729	0.754598989930309	Not sig
Slc5a8	-1.05160563092877	0.242702244920458	Not sig
Sirt1	-0.26714523959158	0.224685144878187	Not sig
Herc4	-0.233341521401381	0.525387192749529	Not sig
Hnrnph3	-0.288383655090576	0.129707502492722	Not sig
Rufy2	-0.0166685721503823	0.954454404709285	Not sig
Pbld2	-1.36991535013629	7.86455934007211e-06	Down
Ccar1	-0.106644167088771	0.64408518727224	Not sig
Ddx21	0.822034313594772	0.0003442988424084	Up
Ddx50	0.291973627054422	0.0779080880162977	Not sig
Srgn	0.658407234660788	0.0365965990448679	Up
Vps26a	-0.107419609875831	0.650428126260981	Not sig
Supv3l1	-0.0546354081719343	0.860956446321034	Not sig
Hkdc1	0.214164197228902	0.679689049653318	Not sig
Fam241b	-0.0733922847193673	0.89835195292464	Not sig
Aifm2	-0.179763024701708	0.519489989741662	Not sig
Macroh2a2	0.655498410604504	0.0569942953050907	Not sig
Tysnd1	-0.43866550181608	0.0226709455490661	Not sig
Sar1a	0.119547316101246	0.581014347084795	Not sig
Ppa1	0.59195867240044	0.00358524694032477	Up
Eif4ebp2	-0.258161137799969	0.0577934419530931	Not sig
Pald1	0.435038451092142	0.185327745586314	Not sig
Sgpl1	0.0939108906510337	0.682680528026493	Not sig
Pcbd1	-0.954485558132789	0.00017485701254613	Down
Unc5b	0.258107067039984	0.531417737565179	Not sig
Slc29a3	-0.0559027606603425	0.890213101958417	Not sig
Vsir	0.47782943717777	0.209848021144622	Not sig
Slc16a7	-1.91994569743291	0.0158707864174135	Down
Lrig3	-0.488882029597381	0.173983560831923	Not sig
Anapc16	0.236321082688766	0.413180300140864	Not sig
Ddit4	0.589915230324888	0.290798592576069	Not sig
Dnajb12	-0.183865416666031	0.457267059138573	Not sig
Micu1	0.0637314807507499	0.757456987965344	Not sig
Cand1	0.091933521459884	0.64565207777733	Not sig
[truncated: 16,298 more rows]
